# Supplementary material for: Assessing the accuracy of altitude estimates in avian biologging devices
Source: PLoS One. 2022 Oct 26;17(10):e0276098. doi: 10.1371/journal.pone.0276098 (PMC9605028; doi:10.1371/journal.pone.0276098)
Supplement: S1 Dataset — (CSV) [file pone.0276098.s014.csv]

	name	mean	sd	lab	DateFlight
1	AxyAir	0.00272489828125117	2.0643146306366	TS_Start_2m1	20210730_F6
2	CatLog	51.4691	24.0416305603426	TS_Start_2m1	20210730_F6
3	Laser Altimeter	3.38698504256633	0.236468561402859	TS_Start_2m1	20210730_F6
4	Ornitela	51.3333333333333	0.577350269189626	TS_Start_2m1	20210730_F6
5	UAV Barometer	2.50457792207792	0.0229640087942568	TS_Start_2m1	20210730_F6
6	UAV GPS	2.01525974025974	0.0765348746544267	TS_Start_2m1	20210730_F6
7	AxyAir	3.71479045044737	1.85995493850556	TS_Start_5m1	20210730_F6
8	CatLog	76.4691	11.3137084989848	TS_Start_5m1	20210730_F6
9	Laser Altimeter	6.08774139557098	0.104048658194707	TS_Start_5m1	20210730_F6
10	Ornitela	55	0	TS_Start_5m1	20210730_F6
11	UAV Barometer	5.52223127035831	0.0195535614164582	TS_Start_5m1	20210730_F6
12	UAV GPS	4.95211726384365	0.0633003985186482	TS_Start_5m1	20210730_F6
13	AxyAir	25.0781651705452	6.30272884298002	TS_Start_10m1	20210730_F6
14	CatLog	70.4691	3.46410161513775	TS_Start_10m1	20210730_F6
15	Laser Altimeter	11.3482117077277	0.143952164277426	TS_Start_10m1	20210730_F6
16	Ornitela	55	0	TS_Start_10m1	20210730_F6
17	UAV Barometer	10.0388709677419	0.0253298523440702	TS_Start_10m1	20210730_F6
18	UAV GPS	10.2287096774194	0.0605926467327791	TS_Start_10m1	20210730_F6
19	AxyAir	42.2179707720857	3.29439681776338	TS_Start_20m1	20210730_F6
20	CatLog	77.4691	12.7279220613579	TS_Start_20m1	20210730_F6
21	Laser Altimeter	20.3971705464502	0.49545333158084	TS_Start_20m1	20210730_F6
22	Ornitela	57	0	TS_Start_20m1	20210730_F6
23	UAV Barometer	19.3707491856678	0.102894826805441	TS_Start_20m1	20210730_F6
24	UAV GPS	20.1631921824104	0.125167491201662	TS_Start_20m1	20210730_F6
25	AxyAir	49.5865481823576	4.1176481626578	TS_Start_30m1	20210730_F6
26	CatLog	81.8024333333333	13.6137185711081	TS_Start_30m1	20210730_F6
27	Laser Altimeter	29.0197498338061	1.47575419255358	TS_Start_30m1	20210730_F6
28	Ornitela	58.6666666666667	0.577350269189626	TS_Start_30m1	20210730_F6
29	UAV Barometer	28.4351644736842	0.0746475055634877	TS_Start_30m1	20210730_F6
30	UAV GPS	29.4634868421053	0.112351169574893	TS_Start_30m1	20210730_F6
31	AxyAir	61.7136048573813	1.53231175057679	TS_Start_40m1	20210730_F6
32	CatLog	82.4691	31.1126983722081	TS_Start_40m1	20210730_F6
33	Laser Altimeter	38.715273635062	1.83272206435129	TS_Start_40m1	20210730_F6
34	Ornitela	59.3333333333333	0.577350269189626	TS_Start_40m1	20210730_F6
35	UAV Barometer	38.0010032362459	0.00577977799301745	TS_Start_40m1	20210730_F6
36	UAV GPS	39.5805825242718	0.0464134142062696	TS_Start_40m1	20210730_F6
37	AxyAir	68.7390959311409	2.45552229544443	TS_Start_50m1	20210730_F6
38	CatLog	100.4691	33.9411254969543	TS_Start_50m1	20210730_F6
39	Laser Altimeter	47.7902249346454	2.98124409506741	TS_Start_50m1	20210730_F6
40	Ornitela	59	0	TS_Start_50m1	20210730_F6
41	UAV Barometer	48.7855737704918	0.0431328497876409	TS_Start_50m1	20210730_F6
42	UAV GPS	50.4380327868852	0.0567432952256306	TS_Start_50m1	20210730_F6
43	AxyAir	-9.52782655657572	0.755820434061187	TS_Start_2m1	20210802_F7
44	CatLog	22.4691	0	TS_Start_2m1	20210802_F7
45	Laser Altimeter	2.81523634586621	0.140919739818302	TS_Start_2m1	20210802_F7
46	Ornitela	44	NA	TS_Start_2m1	20210802_F7
47	UAV Barometer	0.789012944983821	0.0118874522163085	TS_Start_2m1	20210802_F7
48	UAV GPS	1.15566343042071	0.0834053822106253	TS_Start_2m1	20210802_F7
49	AxyAir	-5.47599808554796	3.82294832878748	TS_Start_5m1	20210802_F7
50	CatLog	24.4691	2.82842712474619	TS_Start_5m1	20210802_F7
51	Laser Altimeter	6.24879286369252	0.248645126197378	TS_Start_5m1	20210802_F7
52	Ornitela	43	0	TS_Start_5m1	20210802_F7
53	UAV Barometer	4.1326935483871	0.0308942180521063	TS_Start_5m1	20210802_F7
54	UAV GPS	5.20354838709677	0.0781272875226227	TS_Start_5m1	20210802_F7
55	AxyAir	-0.114733892700024	1.5259352716846	TS_Start_10m1	20210802_F7
56	CatLog	28.4691	0	TS_Start_10m1	20210802_F7
57	Laser Altimeter	11.0856678494805	0.241163296469255	TS_Start_10m1	20210802_F7
58	Ornitela	43	0	TS_Start_10m1	20210802_F7
59	UAV Barometer	8.71630293159611	0.10997814440278	TS_Start_10m1	20210802_F7
60	UAV GPS	10.1335504885993	0.0915450167383774	TS_Start_10m1	20210802_F7
61	AxyAir	11.2474157411475	2.32215908507746	TS_Start_20m1	20210802_F7
62	CatLog	39.4691	1.4142135623731	TS_Start_20m1	20210802_F7
63	Laser Altimeter	20.683219637881	0.528091688528029	TS_Start_20m1	20210802_F7
64	Ornitela	43.25	0.5	TS_Start_20m1	20210802_F7
65	UAV Barometer	17.8799193548388	0.073453262860307	TS_Start_20m1	20210802_F7
66	UAV GPS	20.0216129032258	0.094255617953605	TS_Start_20m1	20210802_F7
67	AxyAir	24.0993802788894	0.357832035425324	TS_Start_30m1	20210802_F7
68	CatLog	56.4691	0	TS_Start_30m1	20210802_F7
69	Laser Altimeter	30.5547747454357	0.900402028293727	TS_Start_30m1	20210802_F7
70	Ornitela	43	0	TS_Start_30m1	20210802_F7
71	UAV Barometer	27.539701986755	0.00881202342467707	TS_Start_30m1	20210802_F7
72	UAV GPS	30.3079470198676	0.0439316575974778	TS_Start_30m1	20210802_F7
73	AxyAir	31.3260014086587	3.10124308221172	TS_Start_40m1	20210802_F7
74	CatLog	61.4691	1.4142135623731	TS_Start_40m1	20210802_F7
75	Laser Altimeter	38.7625145283496	2.05275732769885	TS_Start_40m1	20210802_F7
76	Ornitela	43	0	TS_Start_40m1	20210802_F7
77	UAV Barometer	37.0182565789474	0.0352303118644495	TS_Start_40m1	20210802_F7
78	UAV GPS	40.3049342105263	0.062473722111701	TS_Start_40m1	20210802_F7
79	AxyAir	43.6969656869113	2.12814726210147	TS_Start_50m1	20210802_F7
80	CatLog	70.4691	NA	TS_Start_50m1	20210802_F7
81	Laser Altimeter	48.5520643388634	7.14102785842304	TS_Start_50m1	20210802_F7
82	Ornitela	44	0	TS_Start_50m1	20210802_F7
83	UAV Barometer	47.126485148515	0.0277930909495745	TS_Start_50m1	20210802_F7
84	UAV GPS	50.2554455445545	0.0497847968590303	TS_Start_50m1	20210802_F7
85	AxyAir	-1.68585568541616	0.804403570357589	TS_Start_2m1	20210803_F8
86	CatLog	-16	4	TS_Start_2m1	20210803_F8
87	Laser Altimeter	3.60243493642962	0.358193129261068	TS_Start_2m1	20210803_F8
88	Ornitela	-14	0	TS_Start_2m1	20210803_F8
89	UAV Barometer	2.1687216828479	0.0865044489645777	TS_Start_2m1	20210803_F8
90	UAV GPS	1.53171521035599	0.0753604097573986	TS_Start_2m1	20210803_F8
91	AxyAir	2.62451257985131	1.11307995290959	TS_Start_5m1	20210803_F8
92	CatLog	-11	1.4142135623731	TS_Start_5m1	20210803_F8
93	Laser Altimeter	7.11026093576917	0.183211196761621	TS_Start_5m1	20210803_F8
94	Ornitela	-14	0	TS_Start_5m1	20210803_F8
95	UAV Barometer	5.23092233009709	0.050141427771542	TS_Start_5m1	20210803_F8
96	UAV GPS	5.18155339805825	0.0604328104133399	TS_Start_5m1	20210803_F8
97	AxyAir	7.75104066757403	1.39612566591533	TS_Start_10m1	20210803_F8
98	CatLog	-10.6666666666667	2.3094010767585	TS_Start_10m1	20210803_F8
99	Laser Altimeter	11.9748382215428	0.508548661770479	TS_Start_10m1	20210803_F8
100	Ornitela	-14	0	TS_Start_10m1	20210803_F8
101	UAV Barometer	9.833853820598	0.0688265832389926	TS_Start_10m1	20210803_F8
102	UAV GPS	10.368438538206	0.0850522606588994	TS_Start_10m1	20210803_F8
103	AxyAir	15.9591303227029	1.58563310898186	TS_Start_20m1	20210803_F8
104	CatLog	-8	5.65685424949238	TS_Start_20m1	20210803_F8
105	Laser Altimeter	21.5152075927734	0.560032771233224	TS_Start_20m1	20210803_F8
106	Ornitela	-13.6666666666667	0.577350269189626	TS_Start_20m1	20210803_F8
107	UAV Barometer	18.9174512987013	0.0963879287027618	TS_Start_20m1	20210803_F8
108	UAV GPS	20.1103896103896	0.113096097139209	TS_Start_20m1	20210803_F8
109	AxyAir	24.8013498858688	1.21343897062699	TS_Start_30m1	20210803_F8
110	CatLog	6.66666666666667	6.11010092660779	TS_Start_30m1	20210803_F8
111	Laser Altimeter	31.3896057952474	1.07942629212758	TS_Start_30m1	20210803_F8
112	Ornitela	-12.6666666666667	0.577350269189626	TS_Start_30m1	20210803_F8
113	UAV Barometer	29.5465448504983	0.0944652783569673	TS_Start_30m1	20210803_F8
114	UAV GPS	30.4049833887043	0.0927815519907472	TS_Start_30m1	20210803_F8
115	AxyAir	34.6215934866818	1.81840821515543	TS_Start_40m1	20210803_F8
116	CatLog	11.3333333333333	49.812983581927	TS_Start_40m1	20210803_F8
117	Laser Altimeter	41.4603202550901	0.772519073632666	TS_Start_40m1	20210803_F8
118	Ornitela	-12.6666666666667	0.577350269189626	TS_Start_40m1	20210803_F8
119	UAV Barometer	39.9655737704917	0.105661677533656	TS_Start_40m1	20210803_F8
120	UAV GPS	40.2622950819672	0.100269266468353	TS_Start_40m1	20210803_F8
121	AxyAir	46.7439457035412	1.128369272385	TS_Start_50m1	20210803_F8
122	CatLog	30	8.48528137423857	TS_Start_50m1	20210803_F8
123	Laser Altimeter	51.5416937817206	0.910549115602377	TS_Start_50m1	20210803_F8
124	Ornitela	-14	0	TS_Start_50m1	20210803_F8
125	UAV Barometer	49.2362627986348	0.0284793102324986	TS_Start_50m1	20210803_F8
126	UAV GPS	50.1703071672355	0.0756631041206148	TS_Start_50m1	20210803_F8
127	AxyAir	-0.623849637873884	1.52199813328723	TS_Start_2m1	20210803_F9
128	CatLog	-28	1.63299316185545	TS_Start_2m1	20210803_F9
129	Laser Altimeter	3.98883464337824	0.288195526677335	TS_Start_2m1	20210803_F9
130	Ornitela	2	0	TS_Start_2m1	20210803_F9
131	UAV Barometer	2.31569131832797	0.0120985691715316	TS_Start_2m1	20210803_F9
132	UAV GPS	1.82475884244373	0.0461189525516591	TS_Start_2m1	20210803_F9
133	AxyAir	2.65595355216339	2.03516691501958	TS_Start_5m1	20210803_F9
134	CatLog	-2.66666666666667	15.5349069303081	TS_Start_5m1	20210803_F9
135	Laser Altimeter	7.35172564426851	0.266855300471357	TS_Start_5m1	20210803_F9
136	Ornitela	2	0	TS_Start_5m1	20210803_F9
137	UAV Barometer	5.03798045602606	0.0171353591096748	TS_Start_5m1	20210803_F9
138	UAV GPS	5.04267100977199	0.0602557124996982	TS_Start_5m1	20210803_F9
139	AxyAir	6.22301716970232	1.16735037533232	TS_Start_10m1	20210803_F9
140	CatLog	-30	14.142135623731	TS_Start_10m1	20210803_F9
141	Laser Altimeter	12.4398268130963	0.341999242375243	TS_Start_10m1	20210803_F9
142	Ornitela	2	0	TS_Start_10m1	20210803_F9
143	UAV Barometer	9.64728618421052	0.0222746212625122	TS_Start_10m1	20210803_F9
144	UAV GPS	10.2881578947368	0.050651479215403	TS_Start_10m1	20210803_F9
145	AxyAir	15.7477636856311	2.3038154954808	TS_Start_20m1	20210803_F9
146	CatLog	4	22.6274169979695	TS_Start_20m1	20210803_F9
147	Laser Altimeter	21.7590248673258	0.342391737744882	TS_Start_20m1	20210803_F9
148	Ornitela	3	0	TS_Start_20m1	20210803_F9
149	UAV Barometer	18.7931331168831	0.126114594781744	TS_Start_20m1	20210803_F9
150	UAV GPS	19.8133116883117	0.0894321950846643	TS_Start_20m1	20210803_F9
151	AxyAir	25.506019425417	1.70931207226387	TS_Start_30m1	20210803_F9
152	CatLog	-20	2	TS_Start_30m1	20210803_F9
153	Laser Altimeter	32.4564332393354	0.0588185372336865	TS_Start_30m1	20210803_F9
154	Ornitela	4	0	TS_Start_30m1	20210803_F9
155	UAV Barometer	29.5678032786885	0.0625572947048909	TS_Start_30m1	20210803_F9
156	UAV GPS	30.3226229508197	0.0821964439168737	TS_Start_30m1	20210803_F9
157	AxyAir	34.7414293567829	0.715077383212349	TS_Start_40m1	20210803_F9
158	CatLog	38	14.142135623731	TS_Start_40m1	20210803_F9
159	Laser Altimeter	42.2567564135766	0.298497544128429	TS_Start_40m1	20210803_F9
160	Ornitela	5	0	TS_Start_40m1	20210803_F9
161	UAV Barometer	39.568696369637	0.0114307685752339	TS_Start_40m1	20210803_F9
162	UAV GPS	40.4808580858086	0.0418518713013304	TS_Start_40m1	20210803_F9
163	AxyAir	45.624214668438	3.15418845205869	TS_Start_50m1	20210803_F9
164	CatLog	16	45.254833995939	TS_Start_50m1	20210803_F9
165	Laser Altimeter	50.3999180301379	NA	TS_Start_50m1	20210803_F9
166	Ornitela	6.25	0.5	TS_Start_50m1	20210803_F9
167	UAV Barometer	48.6543606557377	0.0319565045613443	TS_Start_50m1	20210803_F9
168	UAV GPS	49.6970491803279	0.0614341823218106	TS_Start_50m1	20210803_F9
169	AxyAir	-1.00100550351488	1.17163499807347	TS_Start_2m1	20210804_F10
170	CatLog	18	0	TS_Start_2m1	20210804_F10
171	Laser Altimeter	4.07340415451154	0.331599696405447	TS_Start_2m1	20210804_F10
172	Ornitela	8	0	TS_Start_2m1	20210804_F10
173	UAV Barometer	1.80291803278689	0.0120036933488023	TS_Start_2m1	20210804_F10
174	UAV GPS	2.08459016393443	0.0617074424649503	TS_Start_2m1	20210804_F10
175	AxyAir	1.92067293767169	1.42980108518687	TS_Start_5m1	20210804_F10
176	CatLog	20	0	TS_Start_5m1	20210804_F10
177	Laser Altimeter	7.09126641237544	0.201434267641164	TS_Start_5m1	20210804_F10
178	Ornitela	8	0	TS_Start_5m1	20210804_F10
179	UAV Barometer	4.42593548387097	0.0508719666343593	TS_Start_5m1	20210804_F10
180	UAV GPS	5.05193548387097	0.0657010664175695	TS_Start_5m1	20210804_F10
181	AxyAir	8.27106026555437	2.22827510856586	TS_Start_10m1	20210804_F10
182	CatLog	20	5.29150262212918	TS_Start_10m1	20210804_F10
183	Laser Altimeter	12.5296436184671	0.462722172759302	TS_Start_10m1	20210804_F10
184	Ornitela	8	0	TS_Start_10m1	20210804_F10
185	UAV Barometer	9.88166129032259	0.0794788737776922	TS_Start_10m1	20210804_F10
186	UAV GPS	10.5551612903226	0.0914949896144221	TS_Start_10m1	20210804_F10
187	AxyAir	17.516525751592	2.09570744982361	TS_Start_20m1	20210804_F10
188	CatLog	36.6666666666667	34.0783411176855	TS_Start_20m1	20210804_F10
189	Laser Altimeter	21.8349166909129	0.668582858049231	TS_Start_20m1	20210804_F10
190	Ornitela	8	0	TS_Start_20m1	20210804_F10
191	UAV Barometer	18.9462175324675	0.0327222257255214	TS_Start_20m1	20210804_F10
192	UAV GPS	20.1454545454545	0.0803825617490706	TS_Start_20m1	20210804_F10
193	AxyAir	27.8876772905255	2.45115985052	TS_Start_30m1	20210804_F10
194	CatLog	21.3333333333333	10.0664459136943	TS_Start_30m1	20210804_F10
195	Laser Altimeter	31.5901865457835	1.12653022834826	TS_Start_30m1	20210804_F10
196	Ornitela	8	0	TS_Start_30m1	20210804_F10
197	UAV Barometer	28.4600324675325	0.0371171959991916	TS_Start_30m1	20210804_F10
198	UAV GPS	30.1769480519481	0.0962883016364048	TS_Start_30m1	20210804_F10
199	AxyAir	36.6753003565833	2.0975412800798	TS_Start_40m1	20210804_F10
200	CatLog	52	64.0936814358483	TS_Start_40m1	20210804_F10
201	Laser Altimeter	40.5030911134773	0.825600961342631	TS_Start_40m1	20210804_F10
202	Ornitela	8.33333333333333	0.577350269189626	TS_Start_40m1	20210804_F10
203	UAV Barometer	37.8820454545455	0.300508046273408	TS_Start_40m1	20210804_F10
204	UAV GPS	39.5698051948052	0.105069983063692	TS_Start_40m1	20210804_F10
205	AxyAir	46.7933818204389	1.02780181953508	TS_Start_50m1	20210804_F10
206	CatLog	24.6666666666667	6.42910050732864	TS_Start_50m1	20210804_F10
207	Laser Altimeter	50.4965102472974	0.959306420478974	TS_Start_50m1	20210804_F10
208	Ornitela	9	0	TS_Start_50m1	20210804_F10
209	UAV Barometer	48.9752341137126	0.0719487516166582	TS_Start_50m1	20210804_F10
210	UAV GPS	49.4521739130435	0.100102078043349	TS_Start_50m1	20210804_F10
211	CatLog	92.6666666666667	4.16333199893227	TS_Start_2m1	20210804_F11
212	Laser Altimeter	4.08315834663323	0.416148369216997	TS_Start_2m1	20210804_F11
213	Ornitela	8	11.3137084989848	TS_Start_2m1	20210804_F11
214	UAV Barometer	1.9645498392283	0.0864932773351059	TS_Start_2m1	20210804_F11
215	UAV GPS	2.30225080385852	0.0776348865149581	TS_Start_2m1	20210804_F11
216	CatLog	100	9.16515138991168	TS_Start_5m1	20210804_F11
217	Laser Altimeter	6.56445635608774	0.350947767851431	TS_Start_5m1	20210804_F11
218	Ornitela	16	0	TS_Start_5m1	20210804_F11
219	UAV Barometer	4.22560855263158	0.0652619099498899	TS_Start_5m1	20210804_F11
220	UAV GPS	5.35427631578947	0.0760935846745706	TS_Start_5m1	20210804_F11
221	CatLog	109.333333333333	3.05505046330389	TS_Start_10m1	20210804_F11
222	Laser Altimeter	11.1033340582263	0.721045842924497	TS_Start_10m1	20210804_F11
223	Ornitela	15	0	TS_Start_10m1	20210804_F11
224	UAV Barometer	8.37404220779221	0.0209032556180959	TS_Start_10m1	20210804_F11
225	UAV GPS	10.6818181818182	0.0814802351722141	TS_Start_10m1	20210804_F11
226	CatLog	119.333333333333	2.3094010767585	TS_Start_20m1	20210804_F11
227	Laser Altimeter	19.6922271048213	1.84550135622299	TS_Start_20m1	20210804_F11
228	Ornitela	15	0	TS_Start_20m1	20210804_F11
229	UAV Barometer	17.2964754098361	0.0876546765493162	TS_Start_20m1	20210804_F11
230	UAV GPS	20.0373770491803	0.0898445594694755	TS_Start_20m1	20210804_F11
231	CatLog	131	1.4142135623731	TS_Start_30m1	20210804_F11
232	Laser Altimeter	28.7735712482201	1.63911526021818	TS_Start_30m1	20210804_F11
233	Ornitela	15	0	TS_Start_30m1	20210804_F11
234	UAV Barometer	26.6908143322476	0.0363801828254331	TS_Start_30m1	20210804_F11
235	UAV GPS	29.5293159609121	0.0952491804605362	TS_Start_30m1	20210804_F11
236	CatLog	145	12.7279220613579	TS_Start_40m1	20210804_F11
237	Laser Altimeter	38.0955200264651	2.34320178893456	TS_Start_40m1	20210804_F11
238	Ornitela	15	0	TS_Start_40m1	20210804_F11
239	UAV Barometer	37.0988196721312	0.254238576064118	TS_Start_40m1	20210804_F11
240	UAV GPS	39.6865573770492	0.140662030164289	TS_Start_40m1	20210804_F11
241	CatLog	103	60.8111831820431	TS_Start_50m1	20210804_F11
242	Laser Altimeter	46.9697580631493	3.11203118904819	TS_Start_50m1	20210804_F11
243	Ornitela	14.3333333333333	0.577350269189626	TS_Start_50m1	20210804_F11
244	UAV Barometer	47.2660294117648	0.087639364149378	TS_Start_50m1	20210804_F11
245	UAV GPS	49.528431372549	0.0777268664403416	TS_Start_50m1	20210804_F11
246	CatLog	20.4691	NA	TS_Start_2m1	20210805_F12
247	Ornitela	45	0	TS_Start_2m1	20210805_F12
248	UAV Barometer	0.799477124183006	0.00981239428165351	TS_Start_2m1	20210805_F12
249	UAV GPS	2.02418300653595	0.0751183929286098	TS_Start_2m1	20210805_F12
250	CatLog	26.4691	2.82842712474619	TS_Start_5m1	20210805_F12
251	Ornitela	45	NA	TS_Start_5m1	20210805_F12
252	UAV Barometer	3.225	0	TS_Start_5m1	20210805_F12
253	UAV GPS	4.9599348534202	0.0490830527662143	TS_Start_5m1	20210805_F12
254	CatLog	25.4691	9.89949493661166	TS_Start_10m1	20210805_F12
255	Ornitela	45	0	TS_Start_10m1	20210805_F12
256	UAV Barometer	8.66501628664495	0.000285365072767618	TS_Start_10m1	20210805_F12
257	UAV GPS	10.5798045602606	0.0433404320586617	TS_Start_10m1	20210805_F12
258	CatLog	32.4691	8.48528137423857	TS_Start_20m1	20210805_F12
259	Ornitela	45	0	TS_Start_20m1	20210805_F12
260	UAV Barometer	18.0591304347826	0.00499123831102576	TS_Start_20m1	20210805_F12
261	UAV GPS	20.4625418060201	0.0491698954190403	TS_Start_20m1	20210805_F12
262	CatLog	44.4691	8.48528137423857	TS_Start_30m1	20210805_F12
263	Ornitela	46	1	TS_Start_30m1	20210805_F12
264	UAV Barometer	26.675	0	TS_Start_30m1	20210805_F12
265	UAV GPS	29.5432343234323	0.0496220938240671	TS_Start_30m1	20210805_F12
266	CatLog	60.4691	NA	TS_Start_40m1	20210805_F12
267	Ornitela	46	0	TS_Start_40m1	20210805_F12
268	UAV Barometer	36.785355987055	0.00998551571546302	TS_Start_40m1	20210805_F12
269	UAV GPS	39.9656957928803	0.0728896917099222	TS_Start_40m1	20210805_F12
270	CatLog	70.4691	5.65685424949238	TS_Start_50m1	20210805_F12
271	Ornitela	68	38.9743505398102	TS_Start_50m1	20210805_F12
272	UAV Barometer	45.91	0	TS_Start_50m1	20210805_F12
273	UAV GPS	49.5552631578947	0.0600214193717062	TS_Start_50m1	20210805_F12
274	Laser Altimeter	3.58821628424513	0.200169301729682	TS_Start_2m1	20210806_F13
275	Ornitela	41	0	TS_Start_2m1	20210806_F13
276	UAV Barometer	1.3565322580645	0.0733468767448077	TS_Start_2m1	20210806_F13
277	UAV GPS	2.07129032258065	0.0898485577873412	TS_Start_2m1	20210806_F13
278	Laser Altimeter	6.16129680263953	0.24335246427631	TS_Start_5m1	20210806_F13
279	Ornitela	41.25	0.5	TS_Start_5m1	20210806_F13
280	UAV Barometer	4.17233766233765	0.222773580173193	TS_Start_5m1	20210806_F13
281	UAV GPS	4.94155844155844	0.213609067473761	TS_Start_5m1	20210806_F13
282	Laser Altimeter	11.5097846528112	0.352460357693864	TS_Start_10m1	20210806_F13
283	Ornitela	41.3333333333333	0.577350269189626	TS_Start_10m1	20210806_F13
284	UAV Barometer	9.33960132890364	0.0251165390044383	TS_Start_10m1	20210806_F13
285	UAV GPS	10.2671096345515	0.0784088724158991	TS_Start_10m1	20210806_F13
286	Laser Altimeter	20.9469149960887	0.457004787970229	TS_Start_20m1	20210806_F13
287	Ornitela	41.25	0.5	TS_Start_20m1	20210806_F13
288	UAV Barometer	18.7681067961165	0.0431517059499381	TS_Start_20m1	20210806_F13
289	UAV GPS	19.7624595469256	0.0894523515392296	TS_Start_20m1	20210806_F13
290	Laser Altimeter	29.9826473315835	2.025074870112	TS_Start_30m1	20210806_F13
291	Ornitela	122	71.4352853987439	TS_Start_30m1	20210806_F13
292	UAV Barometer	28.6608143322476	0.0515398956117169	TS_Start_30m1	20210806_F13
293	UAV GPS	29.9827361563518	0.099319607366322	TS_Start_30m1	20210806_F13
294	Laser Altimeter	41.0905280374584	0.46236166799179	TS_Start_40m1	20210806_F13
295	Ornitela	41.6666666666667	0.577350269189626	TS_Start_40m1	20210806_F13
296	UAV Barometer	38.1196885245902	0.0291375712555323	TS_Start_40m1	20210806_F13
297	UAV GPS	39.7491803278689	0.0786877381683433	TS_Start_40m1	20210806_F13
298	Laser Altimeter	51.7300223636293	1.01511954116357	TS_Start_50m1	20210806_F13
299	Ornitela	84	36.428011200174	TS_Start_50m1	20210806_F13
300	UAV Barometer	48.795	0	TS_Start_50m1	20210806_F13
301	UAV GPS	50.4851132686084	0.0506939196768573	TS_Start_50m1	20210806_F13
302	AxyAir	0.923985680228927	1.05225194225812	TS_Start_2m1	20210809_F14
303	CatLog	21.4691	1.4142135623731	TS_Start_2m1	20210809_F14
304	Laser Altimeter	3.06910341104076	0.142879826935912	TS_Start_2m1	20210809_F14
305	Ornitela	59	0	TS_Start_2m1	20210809_F14
306	AxyAir	1.67784952741013	2.23420474051149	TS_Start_5m1	20210809_F14
307	CatLog	24.4691	2.82842712474619	TS_Start_5m1	20210809_F14
308	Laser Altimeter	6.47462846253733	0.145211539982231	TS_Start_5m1	20210809_F14
309	Ornitela	59	0	TS_Start_5m1	20210809_F14
310	AxyAir	7.1886977231064	1.61634350360732	TS_Start_10m1	20210809_F14
311	CatLog	38.4691	14.1421356237309	TS_Start_10m1	20210809_F14
312	Laser Altimeter	10.7821283493701	0.220433060985287	TS_Start_10m1	20210809_F14
313	Ornitela	59	0	TS_Start_10m1	20210809_F14
314	AxyAir	15.0435765234739	1.4426338835478	TS_Start_20m1	20210809_F14
315	CatLog	48.4691	NA	TS_Start_20m1	20210809_F14
316	Laser Altimeter	21.2565961377097	0.349282557115852	TS_Start_20m1	20210809_F14
317	Ornitela	59.3333333333333	0.577350269189626	TS_Start_20m1	20210809_F14
318	AxyAir	25.4633318148584	1.37675139346121	TS_Start_30m1	20210809_F14
319	CatLog	44.4691	NA	TS_Start_30m1	20210809_F14
320	Laser Altimeter	31.4204761138687	0.849644879002097	TS_Start_30m1	20210809_F14
321	Ornitela	59	NA	TS_Start_30m1	20210809_F14
322	AxyAir	37.187476580153	3.28382799604066	TS_Start_40m1	20210809_F14
323	CatLog	70.4691	16.9705627484771	TS_Start_40m1	20210809_F14
324	Laser Altimeter	40.3980381596971	1.38741821590936	TS_Start_40m1	20210809_F14
325	Ornitela	62.6666666666667	4.61880215351701	TS_Start_40m1	20210809_F14
326	AxyAir	48.10411312147	2.2069589387318	TS_Start_50m1	20210809_F14
327	CatLog	76.4691	16.9705627484771	TS_Start_50m1	20210809_F14
328	Laser Altimeter	49.3299384530207	2.43111221552026	TS_Start_50m1	20210809_F14
329	Ornitela	61	0	TS_Start_50m1	20210809_F14
330	AxyAir	-4.93906450491981	0.776579937550581	TS_Start_2m1	20210810_F15
331	CatLog	286	0	TS_Start_2m1	20210810_F15
332	Laser Altimeter	4.42507249551421	0.205381080692487	TS_Start_2m1	20210810_F15
333	Ornitela	-9	0	TS_Start_2m1	20210810_F15
334	AxyAir	-1.90556230024789	1.50139746706013	TS_Start_5m1	20210810_F15
335	CatLog	330	0	TS_Start_5m1	20210810_F15
336	Laser Altimeter	7.39658626145118	0.154911594401155	TS_Start_5m1	20210810_F15
337	Ornitela	-9	0	TS_Start_5m1	20210810_F15
338	AxyAir	3.57380220331593	1.39807298571926	TS_Start_10m1	20210810_F15
339	CatLog	348	0	TS_Start_10m1	20210810_F15
340	Laser Altimeter	12.8281082266459	0.628463975607375	TS_Start_10m1	20210810_F15
341	Ornitela	-9	0	TS_Start_10m1	20210810_F15
342	AxyAir	12.0977669204128	1.0606292701268	TS_Start_20m1	20210810_F15
343	CatLog	370	0	TS_Start_20m1	20210810_F15
344	Laser Altimeter	21.9234423774771	0.356083546639937	TS_Start_20m1	20210810_F15
345	Ornitela	-6.66666666666667	2.06559111797729	TS_Start_20m1	20210810_F15
346	AxyAir	23.3260206949731	1.5358690644649	TS_Start_30m1	20210810_F15
347	CatLog	428	0	TS_Start_30m1	20210810_F15
348	Laser Altimeter	31.5067214975909	0.467167621410755	TS_Start_30m1	20210810_F15
349	Ornitela	-4	0	TS_Start_30m1	20210810_F15
350	AxyAir	34.3762987362916	2.00502241738367	TS_Start_40m1	20210810_F15
351	CatLog	400	0	TS_Start_40m1	20210810_F15
352	Laser Altimeter	41.7547391054575	0.546233045599842	TS_Start_40m1	20210810_F15
353	Ornitela	-3.66666666666667	0.516397779494322	TS_Start_40m1	20210810_F15
354	AxyAir	43.5346955008972	1.58896386386622	TS_Start_50m1	20210810_F15
355	CatLog	184	0	TS_Start_50m1	20210810_F15
356	Laser Altimeter	52.1865254955955	0.833216604012502	TS_Start_50m1	20210810_F15
357	Ornitela	39.3333333333333	1.36626010212795	TS_Start_50m1	20210810_F15
358	AxyAir	-2.48405674847574	2.58783710281832	TS_Start_2m1	20210810_F16
359	CatLog	6	0	TS_Start_2m1	20210810_F16
360	Laser Altimeter	4.16991167158018	0.266691094450614	TS_Start_2m1	20210810_F16
361	Ornitela	17	1.15470053837925	TS_Start_2m1	20210810_F16
362	AxyAir	0.929300975675383	2.77252320113717	TS_Start_5m1	20210810_F16
363	CatLog	5.33333333333333	1.03279555898864	TS_Start_5m1	20210810_F16
364	Laser Altimeter	7.1878022352554	0.293728499759618	TS_Start_5m1	20210810_F16
365	Ornitela	16	0	TS_Start_5m1	20210810_F16
366	AxyAir	4.68726180733376	3.28275681482461	TS_Start_10m1	20210810_F16
367	CatLog	7	1.0690449676497	TS_Start_10m1	20210810_F16
368	Laser Altimeter	12.0373772369343	0.311987509277399	TS_Start_10m1	20210810_F16
369	Ornitela	16.5	0.534522483824849	TS_Start_10m1	20210810_F16
370	AxyAir	14.8653460698868	2.07041087768497	TS_Start_20m1	20210810_F16
371	CatLog	6	0	TS_Start_20m1	20210810_F16
372	Laser Altimeter	21.6616489226155	0.608853769323257	TS_Start_20m1	20210810_F16
373	Ornitela	17	0	TS_Start_20m1	20210810_F16
374	AxyAir	25.2526911983958	2.44444752800973	TS_Start_30m1	20210810_F16
375	CatLog	7.33333333333333	2.06559111797729	TS_Start_30m1	20210810_F16
376	Laser Altimeter	31.6846442309947	0.794953913299445	TS_Start_30m1	20210810_F16
377	Ornitela	20	0	TS_Start_30m1	20210810_F16
378	AxyAir	35.6865868954188	2.29237191835477	TS_Start_40m1	20210810_F16
379	CatLog	12	9.2951600308978	TS_Start_40m1	20210810_F16
380	Laser Altimeter	41.0901719051019	0.97479470747036	TS_Start_40m1	20210810_F16
381	Ornitela	20	0	TS_Start_40m1	20210810_F16
382	AxyAir	45.8489682138074	3.04274004666482	TS_Start_50m1	20210810_F16
383	CatLog	22.6666666666667	1.03279555898864	TS_Start_50m1	20210810_F16
384	Laser Altimeter	50.7791065802447	1.16413934323694	TS_Start_50m1	20210810_F16
385	Ornitela	20	0	TS_Start_50m1	20210810_F16
386	AxyAir	16.5749211950923	2.98972030722255	TS_Start_2m1	20210811_F17
387	CatLog	58.4691	57.026309717533	TS_Start_2m1	20210811_F17
388	Laser Altimeter	3.57830683904297	0.236679460665243	TS_Start_2m1	20210811_F17
389	Ornitela	61	0	TS_Start_2m1	20210811_F17
390	AxyAir	16.0880856123036	2.18093022581282	TS_Start_5m1	20210811_F17
391	CatLog	39.8024333333333	18.1475434517549	TS_Start_5m1	20210811_F17
392	Laser Altimeter	6.346446741758	0.207094240141693	TS_Start_5m1	20210811_F17
393	Ornitela	62.6666666666667	0.5	TS_Start_5m1	20210811_F17
394	AxyAir	21.4579624244331	2.33273403622173	TS_Start_10m1	20210811_F17
395	CatLog	66.4691	16.9705627484771	TS_Start_10m1	20210811_F17
396	Laser Altimeter	11.5786434222724	0.20695196732085	TS_Start_10m1	20210811_F17
397	Ornitela	63.3333333333333	0.5	TS_Start_10m1	20210811_F17
398	AxyAir	33.3336529930067	1.21268921788766	TS_Start_20m1	20210811_F17
399	CatLog	56.4691	2.82842712474619	TS_Start_20m1	20210811_F17
400	Laser Altimeter	20.9524512891376	0.465468471042944	TS_Start_20m1	20210811_F17
401	Ornitela	64.3333333333333	0.5	TS_Start_20m1	20210811_F17
402	AxyAir	45.0127755624569	1.47431044585483	TS_Start_30m1	20210811_F17
403	CatLog	65.4691	9.89949493661167	TS_Start_30m1	20210811_F17
404	Laser Altimeter	30.2844258445373	1.66391220932417	TS_Start_30m1	20210811_F17
405	Ornitela	68.3333333333333	0.5	TS_Start_30m1	20210811_F17
406	AxyAir	54.2134162056592	1.0420917510293	TS_Start_40m1	20210811_F17
407	CatLog	50.4691	25.4558441227157	TS_Start_40m1	20210811_F17
408	Laser Altimeter	40.6026353286449	1.17329795135623	TS_Start_40m1	20210811_F17
409	Ornitela	73.6666666666667	0.5	TS_Start_40m1	20210811_F17
410	AxyAir	66.9658417222495	2.10551007744908	TS_Start_50m1	20210811_F17
411	CatLog	67.4691	29.698484809835	TS_Start_50m1	20210811_F17
412	Laser Altimeter	47.1341905108592	6.86756249393469	TS_Start_50m1	20210811_F17
413	Ornitela	78.6666666666667	1.3228756555323	TS_Start_50m1	20210811_F17
414	AxyAir	0.627216794801444	1.84120518001009	TS_Start_2m1	20210812_F18
415	CatLog	25.4691	1.4142135623731	TS_Start_2m1	20210812_F18
416	Laser Altimeter	3.52148047761321	0.111330891323531	TS_Start_2m1	20210812_F18
417	Ornitela	65	0	TS_Start_2m1	20210812_F18
418	AxyAir	2.40381333780405	1.30414512411601	TS_Start_5m1	20210812_F18
419	CatLog	37.8024333333333	1.15470053837925	TS_Start_5m1	20210812_F18
420	Laser Altimeter	6.54947031797051	0.114432638528118	TS_Start_5m1	20210812_F18
421	Ornitela	65	0	TS_Start_5m1	20210812_F18
422	AxyAir	5.53966686215667	0.586581660078068	TS_Start_10m1	20210812_F18
423	CatLog	45.4691	15.556349186104	TS_Start_10m1	20210812_F18
424	Laser Altimeter	11.6152897713782	0.307345997549832	TS_Start_10m1	20210812_F18
425	Ornitela	65	0	TS_Start_10m1	20210812_F18
426	AxyAir	16.3054178645965	1.3122055239693	TS_Start_20m1	20210812_F18
427	CatLog	61.8024333333333	11.3724814061547	TS_Start_20m1	20210812_F18
428	Laser Altimeter	22.3029004263946	0.432352826523154	TS_Start_20m1	20210812_F18
429	Ornitela	65	0	TS_Start_20m1	20210812_F18
430	AxyAir	25.8690204176614	0.789913972617789	TS_Start_30m1	20210812_F18
431	CatLog	76.4691	12	TS_Start_30m1	20210812_F18
432	Laser Altimeter	32.3644553763262	0.264148630946118	TS_Start_30m1	20210812_F18
433	Ornitela	66	NA	TS_Start_30m1	20210812_F18
434	AxyAir	35.5780962799086	0.614536491547968	TS_Start_40m1	20210812_F18
435	CatLog	69.4691	9.89949493661167	TS_Start_40m1	20210812_F18
436	Laser Altimeter	42.6597439354472	0.406888653044825	TS_Start_40m1	20210812_F18
437	Ornitela	66.3333333333333	0.577350269189626	TS_Start_40m1	20210812_F18
438	AxyAir	46.8099199303952	1.73591525098231	TS_Start_50m1	20210812_F18
439	CatLog	58.4691	65.0538238691624	TS_Start_50m1	20210812_F18
440	Laser Altimeter	53.0917306231291	0.441490467499896	TS_Start_50m1	20210812_F18
441	Ornitela	68	0	TS_Start_50m1	20210812_F18
442	AxyAir	-5.47970392033769	1.71043944240666	TS_Start_2m1	20210813_F19
443	CatLog	32.4691	0	TS_Start_2m1	20210813_F19
444	Laser Altimeter	3.94026146754881	0.100203077827301	TS_Start_2m1	20210813_F19
445	Ornitela	64	0	TS_Start_2m1	20210813_F19
446	AxyAir	-2.7057961222819	0.946041566583592	TS_Start_5m1	20210813_F19
447	CatLog	32.4691	0	TS_Start_5m1	20210813_F19
448	Laser Altimeter	6.97819422022472	0.12755033245048	TS_Start_5m1	20210813_F19
449	Ornitela	64	0	TS_Start_5m1	20210813_F19
450	AxyAir	2.8495800456765	1.38500605653913	TS_Start_10m1	20210813_F19
451	CatLog	38.4691	4.73286382647969	TS_Start_10m1	20210813_F19
452	Laser Altimeter	12.4651494516029	0.144125926616952	TS_Start_10m1	20210813_F19
453	Ornitela	64	0	TS_Start_10m1	20210813_F19
454	AxyAir	14.0502843749141	1.74512765384641	TS_Start_20m1	20210813_F19
455	CatLog	50.4691	4.73286382647969	TS_Start_20m1	20210813_F19
456	Laser Altimeter	22.9568338752556	0.236317210958595	TS_Start_20m1	20210813_F19
457	Ornitela	65	0	TS_Start_20m1	20210813_F19
458	AxyAir	24.6420295809581	1.56555382204303	TS_Start_30m1	20210813_F19
459	CatLog	57.1357666666667	7.4475946900101	TS_Start_30m1	20210813_F19
460	Laser Altimeter	33.4854916628525	0.315626828454189	TS_Start_30m1	20210813_F19
461	AxyAir	34.2805954162453	1.47802794884535	TS_Start_40m1	20210813_F19
462	CatLog	52.9691	18.6624144816718	TS_Start_40m1	20210813_F19
463	Laser Altimeter	44.0999007904193	0.22094295337131	TS_Start_40m1	20210813_F19
464	Ornitela	65	NA	TS_Start_40m1	20210813_F19
465	AxyAir	43.3407980599908	1.38988312576094	TS_Start_50m1	20210813_F19
466	CatLog	37.1357666666667	2.73252020425589	TS_Start_50m1	20210813_F19
467	Laser Altimeter	54.3993821804243	0.347676823234613	TS_Start_50m1	20210813_F19
468	AxyAir	-13.6201336094265	2.47922911240699	TS_Start_2m1	20210816_F20
469	CatLog	44.4691	0	TS_Start_2m1	20210816_F20
470	Laser Altimeter	3.20121972866233	0.13782092151068	TS_Start_2m1	20210816_F20
471	Ornitela	61	0	TS_Start_2m1	20210816_F20
472	AxyAir	-18.7565070168686	1.81975498453091	TS_Start_5m1	20210816_F20
473	CatLog	30.4691	2.3094010767585	TS_Start_5m1	20210816_F20
474	Laser Altimeter	6.09576253658615	0.194579226073818	TS_Start_5m1	20210816_F20
475	Ornitela	62	0	TS_Start_5m1	20210816_F20
476	AxyAir	-12.0308404786156	1.594191632061	TS_Start_10m1	20210816_F20
477	CatLog	26.4691	2.3094010767585	TS_Start_10m1	20210816_F20
478	Laser Altimeter	10.8393026775418	0.236464169941516	TS_Start_10m1	20210816_F20
479	Ornitela	64.6666666666667	0.577350269189626	TS_Start_10m1	20210816_F20
480	AxyAir	-2.10296304473121	1.91037740274278	TS_Start_20m1	20210816_F20
481	CatLog	38.4691	0	TS_Start_20m1	20210816_F20
482	Laser Altimeter	20.9935494959551	0.218438375884278	TS_Start_20m1	20210816_F20
483	Ornitela	66	0	TS_Start_20m1	20210816_F20
484	AxyAir	9.07922951329241	1.95660310775025	TS_Start_30m1	20210816_F20
485	CatLog	52.4691	6.92820323027551	TS_Start_30m1	20210816_F20
486	Laser Altimeter	30.6345027169798	0.317276827020641	TS_Start_30m1	20210816_F20
487	Ornitela	111	64.0858798800485	TS_Start_30m1	20210816_F20
488	AxyAir	19.2456545685736	2.78184539363407	TS_Start_40m1	20210816_F20
489	CatLog	59.4691	1.15470053837925	TS_Start_40m1	20210816_F20
490	Laser Altimeter	40.3524845574703	0.956252752554988	TS_Start_40m1	20210816_F20
491	Ornitela	75	NA	TS_Start_40m1	20210816_F20
492	AxyAir	24.5963174701508	3.39184058705484	TS_Start_50m1	20210816_F20
493	CatLog	64.4691	0	TS_Start_50m1	20210816_F20
494	Laser Altimeter	49.8285738949829	0.517931811991471	TS_Start_50m1	20210816_F20
495	Ornitela	75	0	TS_Start_50m1	20210816_F20
496	AxyAir	-4.7655417587618	4.28418460361797	TS_Start_2m1	20210825_F21
497	CatLog	12	0	TS_Start_2m1	20210825_F21
498	Laser Altimeter	3.85705457983835	0.292147378050636	TS_Start_2m1	20210825_F21
499	AxyAir	-0.0240072248586681	1.97662999202696	TS_Start_5m1	20210825_F21
500	CatLog	12	0	TS_Start_5m1	20210825_F21
501	Laser Altimeter	6.56308815870043	0.293114956525916	TS_Start_5m1	20210825_F21
502	AxyAir	4.97560209304524	2.09740958915135	TS_Start_10m1	20210825_F21
503	CatLog	9	1.0690449676497	TS_Start_10m1	20210825_F21
504	Laser Altimeter	11.1191741548397	0.41021306543693	TS_Start_10m1	20210825_F21
505	AxyAir	16.8468229401565	3.29957296586242	TS_Start_20m1	20210825_F21
506	CatLog	6	0	TS_Start_20m1	20210825_F21
507	Laser Altimeter	20.9819006040899	0.482453168583245	TS_Start_20m1	20210825_F21
508	AxyAir	25.7537652424946	2.54908796584091	TS_Start_30m1	20210825_F21
509	CatLog	6	2.1380899352994	TS_Start_30m1	20210825_F21
510	Laser Altimeter	30.0950077210546	1.05208523348601	TS_Start_30m1	20210825_F21
511	AxyAir	34.6839771448818	1.34829745814135	TS_Start_40m1	20210825_F21
512	CatLog	68	0	TS_Start_40m1	20210825_F21
513	Laser Altimeter	40.0684633405229	1.71046167230379	TS_Start_40m1	20210825_F21
514	AxyAir	43.7139865917786	1.76296243821708	TS_Start_50m1	20210825_F21
515	CatLog	59	24.588034255943	TS_Start_50m1	20210825_F21
516	Laser Altimeter	48.4267417284667	2.67560800935691	TS_Start_50m1	20210825_F21
517	CatLog	11.3333333333333	0.984731927834662	TS_Start_2m1	20210825_F22
518	Laser Altimeter	4.34096019228263	0.283028929189736	TS_Start_2m1	20210825_F22
519	CatLog	8	0	TS_Start_5m1	20210825_F22
520	Laser Altimeter	6.98245566833204	0.204923813859466	TS_Start_5m1	20210825_F22
521	CatLog	8	0	TS_Start_10m1	20210825_F22
522	Laser Altimeter	11.7175249263633	0.431583931348335	TS_Start_10m1	20210825_F22
523	CatLog	8	0	TS_Start_20m1	20210825_F22
524	Laser Altimeter	21.7010333938435	0.385297396793897	TS_Start_20m1	20210825_F22
525	CatLog	6	0	TS_Start_30m1	20210825_F22
526	Laser Altimeter	31.299352288463	0.67935400602646	TS_Start_30m1	20210825_F22
527	CatLog	8.66666666666667	1.96946385566932	TS_Start_40m1	20210825_F22
528	Laser Altimeter	41.2006969647832	0.732577358018658	TS_Start_40m1	20210825_F22
529	CatLog	10	0	TS_Start_50m1	20210825_F22
530	Laser Altimeter	50.2597824745297	0.735809924097877	TS_Start_50m1	20210825_F22
531	AxyAir	4.61346413001431	2.54848429256995	TS_Start_2m1	20210827_F23
532	CatLog	-24	2.1380899352994	TS_Start_2m1	20210827_F23
533	Laser Altimeter	4.64156182391193	0.334384685659051	TS_Start_2m1	20210827_F23
534	AxyAir	8.58587594211186	1.78160882057043	TS_Start_5m1	20210827_F23
535	CatLog	-11	1.0690449676497	TS_Start_5m1	20210827_F23
536	Laser Altimeter	7.14734035633339	0.309596954319506	TS_Start_5m1	20210827_F23
537	AxyAir	14.9170574497734	6.77005300237812	TS_Start_10m1	20210827_F23
538	CatLog	17	5.34522483824849	TS_Start_10m1	20210827_F23
539	Laser Altimeter	20.7452574565928	5.56369793939102	TS_Start_10m1	20210827_F23
540	AxyAir	18.5002511496709	1.04949320619366	TS_Start_20m1	20210827_F23
541	CatLog	0	2.1380899352994	TS_Start_20m1	20210827_F23
542	Laser Altimeter	21.9796207428115	0.382450021981058	TS_Start_20m1	20210827_F23
543	AxyAir	25.5767656093203	1.97237634683856	TS_Start_30m1	20210827_F23
544	CatLog	47	9.62140470884728	TS_Start_30m1	20210827_F23
545	Laser Altimeter	31.3547164289713	0.450202464404919	TS_Start_30m1	20210827_F23
546	AxyAir	34.846895534808	1.76998335089348	TS_Start_40m1	20210827_F23
547	CatLog	0	29.9332590941915	TS_Start_40m1	20210827_F23
548	Laser Altimeter	42.3419001664429	0.432120410421975	TS_Start_40m1	20210827_F23
549	AxyAir	40.8677277586064	8.05982489007724	TS_Start_50m1	20210827_F23
550	CatLog	2	0	TS_Start_50m1	20210827_F23
551	Laser Altimeter	48.7742232965437	5.58422730701068	TS_Start_50m1	20210827_F23
552	AxyAir	2.68899418169555	1.50140919071511	TS_Start_2m1	20210827_F24
553	CatLog	39.3333333333333	10.8320512061813	TS_Start_2m1	20210827_F24
554	Laser Altimeter	4.63386377757051	0.245148629051138	TS_Start_2m1	20210827_F24
555	AxyAir	5.57151412123383	1.46998779084171	TS_Start_5m1	20210827_F24
556	CatLog	24	25.470125102309	TS_Start_5m1	20210827_F24
557	Laser Altimeter	7.36980452109301	0.205635175319229	TS_Start_5m1	20210827_F24
558	AxyAir	9.39448760369835	0.807157358721483	TS_Start_10m1	20210827_F24
559	CatLog	56.6666666666667	20.3484792075626	TS_Start_10m1	20210827_F24
560	Laser Altimeter	12.6017290107364	0.278433796748922	TS_Start_10m1	20210827_F24
561	AxyAir	18.4808306785153	1.32974357906437	TS_Start_20m1	20210827_F24
562	CatLog	66	29.0954541903964	TS_Start_20m1	20210827_F24
563	Laser Altimeter	22.1502894760213	0.335506225892752	TS_Start_20m1	20210827_F24
564	AxyAir	27.9117536887897	1.80893638443985	TS_Start_30m1	20210827_F24
565	CatLog	97.3333333333333	7.6910022202256	TS_Start_30m1	20210827_F24
566	Laser Altimeter	31.8737793373778	0.378154063699245	TS_Start_30m1	20210827_F24
567	AxyAir	39.6026033776534	1.21046657963798	TS_Start_40m1	20210827_F24
568	CatLog	43.3333333333333	28.6589136802729	TS_Start_40m1	20210827_F24
569	Laser Altimeter	42.4539074590823	0.406876702703719	TS_Start_40m1	20210827_F24
570	Ornitela	76	NA	TS_Start_40m1	20210827_F24
571	AxyAir	49.5189031190089	1.57890328018986	TS_Start_50m1	20210827_F24
572	CatLog	154	113.318766570868	TS_Start_50m1	20210827_F24
573	Laser Altimeter	52.6127962911347	0.700485993406641	TS_Start_50m1	20210827_F24
574	AxyAir	2.03896015807001	2.30824725656727	TS_Start_2m1	20210920_F25-1
575	CatLog	28.4691	0	TS_Start_2m1	20210920_F25-1
576	Laser Altimeter	3.18412270880913	0.177636032683137	TS_Start_2m1	20210920_F25-1
577	Ornitela	54.8333333333333	0.408248290463863	TS_Start_2m1	20210920_F25-1
578	AxyAir	4.55152975026821	1.01519802522572	TS_Start_5m1	20210920_F25-1
579	CatLog	22.4691	NA	TS_Start_5m1	20210920_F25-1
580	Laser Altimeter	6.77281382612154	1.47665429951161	TS_Start_5m1	20210920_F25-1
581	Ornitela	55.1666666666667	0.408248290463863	TS_Start_5m1	20210920_F25-1
582	AxyAir	12.4656076672987	5.65441047131784	TS_Start_10m1	20210920_F25-1
583	CatLog	38.4691	14.1421356237309	TS_Start_10m1	20210920_F25-1
584	Laser Altimeter	10.9192924138773	0.237972156556583	TS_Start_10m1	20210920_F25-1
585	Ornitela	57	0	TS_Start_10m1	20210920_F25-1
586	AxyAir	27.8787157364614	4.35177858451032	TS_Start_20m1	20210920_F25-1
587	CatLog	50.4691	0	TS_Start_20m1	20210920_F25-1
588	Laser Altimeter	19.6285358850637	0.59750287249962	TS_Start_20m1	20210920_F25-1
589	Ornitela	60	0	TS_Start_20m1	20210920_F25-1
590	AxyAir	38.1977826865626	3.12546739769876	TS_Start_30m1	20210920_F25-1
591	CatLog	20.4691	50.9116882454314	TS_Start_30m1	20210920_F25-1
592	Laser Altimeter	29.1216165573036	1.11862278698203	TS_Start_30m1	20210920_F25-1
593	Ornitela	66	0	TS_Start_30m1	20210920_F25-1
594	AxyAir	46.1262422217842	6.47822550373145	TS_Start_40m1	20210920_F25-1
595	CatLog	62.4691	2.82842712474619	TS_Start_40m1	20210920_F25-1
596	Laser Altimeter	40.1289598099986	0.85257295470803	TS_Start_40m1	20210920_F25-1
597	Ornitela	71.8333333333333	0.408248290463863	TS_Start_40m1	20210920_F25-1
598	AxyAir	34.0861199168739	11.8458400235799	TS_Start_50m1	20210920_F25-1
599	CatLog	76.4691	2.82842712474619	TS_Start_50m1	20210920_F25-1
600	Laser Altimeter	47.1799817039639	3.8533524608118	TS_Start_50m1	20210920_F25-1
601	Ornitela	74.5	0.547722557505166	TS_Start_50m1	20210920_F25-1
602	AxyAir	-3.90550317950253	1.42230800930826	TS_Start_2m1	20210924_F26-1
603	CatLog	26.4691	5.65685424949238	TS_Start_2m1	20210924_F26-1
604	Laser Altimeter	3.30027325693367	0.182390035620833	TS_Start_2m1	20210924_F26-1
605	Ornitela	60	0	TS_Start_2m1	20210924_F26-1
606	AxyAir	1.07939974850626	2.73250903397401	TS_Start_5m1	20210924_F26-1
607	CatLog	32.4691	2.82842712474619	TS_Start_5m1	20210924_F26-1
608	Laser Altimeter	6.31113222623598	0.321249933356953	TS_Start_5m1	20210924_F26-1
609	Ornitela	61	0	TS_Start_5m1	20210924_F26-1
610	AxyAir	9.876079066282	6.24434925791299	TS_Start_10m1	20210924_F26-1
611	CatLog	34.4691	NA	TS_Start_10m1	20210924_F26-1
612	Laser Altimeter	11.3971608399569	0.153496254755375	TS_Start_10m1	20210924_F26-1
613	Ornitela	61	0	TS_Start_10m1	20210924_F26-1
614	AxyAir	19.0036224132184	4.8422741605796	TS_Start_20m1	20210924_F26-1
615	CatLog	37.4691	1.4142135623731	TS_Start_20m1	20210924_F26-1
616	Laser Altimeter	20.651120077808	0.226751391189152	TS_Start_20m1	20210924_F26-1
617	Ornitela	64	0	TS_Start_20m1	20210924_F26-1
618	AxyAir	30.1528496199113	4.0439013741993	TS_Start_30m1	20210924_F26-1
619	CatLog	47.4691	1.4142135623731	TS_Start_30m1	20210924_F26-1
620	Laser Altimeter	30.8554944754805	0.300821633590795	TS_Start_30m1	20210924_F26-1
621	Ornitela	69.5714285714286	0.786795792469443	TS_Start_30m1	20210924_F26-1
622	AxyAir	41.2926111293639	6.82672370093843	TS_Start_40m1	20210924_F26-1
623	CatLog	48.4691	NA	TS_Start_40m1	20210924_F26-1
624	Laser Altimeter	40.6539090484532	0.419943672121003	TS_Start_40m1	20210924_F26-1
625	Ornitela	76	0	TS_Start_40m1	20210924_F26-1
626	AxyAir	39.1342046935534	2.77403784663505	TS_Start_50m1	20210924_F26-1
627	CatLog	69.4691	7.07106781186548	TS_Start_50m1	20210924_F26-1
628	Laser Altimeter	49.9170595451465	0.690845512011968	TS_Start_50m1	20210924_F26-1
629	Ornitela	82.8333333333333	0.408248290463863	TS_Start_50m1	20210924_F26-1
630	AxyAir	3.73163620481232	2.40789587912637	TS_Start_2m1	20211008_F27-1
631	CatLog	150.4691	NA	TS_Start_2m1	20211008_F27-1
632	Laser Altimeter	4.28633017417631	0.258739876939581	TS_Start_2m1	20211008_F27-1
633	Ornitela	64.3333333333333	0.516397779494322	TS_Start_2m1	20211008_F27-1
634	AxyAir	9.17968922032905	2.54995142194425	TS_Start_5m1	20211008_F27-1
635	CatLog	150.4691	NA	TS_Start_5m1	20211008_F27-1
636	Laser Altimeter	6.6596881186849	0.272874071860227	TS_Start_5m1	20211008_F27-1
637	Ornitela	66.1666666666667	0.408248290463863	TS_Start_5m1	20211008_F27-1
638	AxyAir	18.6177891270634	7.81035684401863	TS_Start_10m1	20211008_F27-1
639	CatLog	18.4691	NA	TS_Start_10m1	20211008_F27-1
640	Laser Altimeter	12.2655509246579	0.185094600862973	TS_Start_10m1	20211008_F27-1
641	Ornitela	71	0	TS_Start_10m1	20211008_F27-1
642	AxyAir	30.7668348839856	4.04804318780464	TS_Start_20m1	20211008_F27-1
643	CatLog	56.4691	NA	TS_Start_20m1	20211008_F27-1
644	Laser Altimeter	20.9195256332772	0.318638429455873	TS_Start_20m1	20211008_F27-1
645	Ornitela	79	0	TS_Start_20m1	20211008_F27-1
646	AxyAir	41.6921655766593	5.30387085033899	TS_Start_30m1	20211008_F27-1
647	CatLog	72.4691	NA	TS_Start_30m1	20211008_F27-1
648	Laser Altimeter	30.7448226570553	0.352228653483868	TS_Start_30m1	20211008_F27-1
649	Ornitela	89	0	TS_Start_30m1	20211008_F27-1
650	AxyAir	54.716821420241	3.05681624068042	TS_Start_40m1	20211008_F27-1
651	CatLog	54.4691	NA	TS_Start_40m1	20211008_F27-1
652	Laser Altimeter	40.8327312453733	0.445708058605814	TS_Start_40m1	20211008_F27-1
653	Ornitela	97	0	TS_Start_40m1	20211008_F27-1
654	AxyAir	39.6477834371317	18.802272140978	TS_Start_50m1	20211008_F27-1
655	CatLog	90.4691	NA	TS_Start_50m1	20211008_F27-1
656	Laser Altimeter	49.9600744485543	0.557418492807494	TS_Start_50m1	20211008_F27-1
657	Ornitela	104.5	0.547722557505166	TS_Start_50m1	20211008_F27-1
