# Supplementary material for: Assessing the accuracy of altitude estimates in avian biologging devices
Source: PLoS One. 2022 Oct 26;17(10):e0276098. doi: 10.1371/journal.pone.0276098 (PMC9605028; doi:10.1371/journal.pone.0276098)
Supplement: S2 Dataset — (CSV) [file pone.0276098.s015.csv]

	date	datetime	alt_m	sat_count	HDOP	PDOP	name	loc	adj_alt	DateFlight	Flight_num
2791	9/20/2021	9/20/2021 18:21	66	4	2.6	NA	CatLog	Res_Park	45.202	20210920_F25-2	25-2
2792	9/20/2021	9/20/2021 18:21	70	4	2.6	NA	CatLog	Res_Park	49.202	20210920_F25-2	25-2
2793	9/20/2021	9/20/2021 18:21	62	4	2.6	NA	CatLog	Res_Park	41.202	20210920_F25-2	25-2
2794	9/20/2021	9/20/2021 18:22	62	4	2.6	NA	CatLog	Res_Park	41.202	20210920_F25-2	25-2
2795	9/20/2021	9/20/2021 18:22	56	4	2.6	NA	CatLog	Res_Park	35.202	20210920_F25-2	25-2
2796	9/20/2021	9/20/2021 18:22	66	4	2.6	NA	CatLog	Res_Park	45.202	20210920_F25-2	25-2
2797	9/20/2021	9/20/2021 18:23	64	4	2.6	NA	CatLog	Res_Park	43.202	20210920_F25-2	25-2
2798	9/20/2021	9/20/2021 18:23	64	4	2.6	NA	CatLog	Res_Park	43.202	20210920_F25-2	25-2
2799	9/20/2021	9/20/2021 18:23	62	4	2.6	NA	CatLog	Res_Park	41.202	20210920_F25-2	25-2
2800	9/20/2021	9/20/2021 18:23	60	4	2.6	NA	CatLog	Res_Park	39.202	20210920_F25-2	25-2
2801	9/20/2021	9/20/2021 18:24	60	4	2.6	NA	CatLog	Res_Park	39.202	20210920_F25-2	25-2
2802	9/20/2021	9/20/2021 18:24	62	4	2.6	NA	CatLog	Res_Park	41.202	20210920_F25-2	25-2
2803	9/20/2021	9/20/2021 18:24	62	4	2.6	NA	CatLog	Res_Park	41.202	20210920_F25-2	25-2
2804	9/20/2021	9/20/2021 18:25	64	4	2.5	NA	CatLog	Res_Park	43.202	20210920_F25-2	25-2
2805	9/20/2021	9/20/2021 18:25	66	4	2.5	NA	CatLog	Res_Park	45.202	20210920_F25-2	25-2
2806	9/20/2021	9/20/2021 18:25	58	4	2.5	NA	CatLog	Res_Park	37.202	20210920_F25-2	25-2
2807	9/20/2021	9/20/2021 18:26	52	4	2.5	NA	CatLog	Res_Park	31.202	20210920_F25-2	25-2
5498	9/20/2021	9/20/2021 18:21	66	18	0.6	NA	Ornitela	Res_Park	14.55	20210920_F25-2	25-2
5499	9/20/2021	9/20/2021 18:21	66	18	0.6	NA	Ornitela	Res_Park	14.55	20210920_F25-2	25-2
5500	9/20/2021	9/20/2021 18:21	66	18	0.6	NA	Ornitela	Res_Park	14.55	20210920_F25-2	25-2
5501	9/20/2021	9/20/2021 18:21	67	18	0.6	NA	Ornitela	Res_Park	15.55	20210920_F25-2	25-2
5502	9/20/2021	9/20/2021 18:21	67	18	0.6	NA	Ornitela	Res_Park	15.55	20210920_F25-2	25-2
5503	9/20/2021	9/20/2021 18:21	67	18	0.6	NA	Ornitela	Res_Park	15.55	20210920_F25-2	25-2
5504	9/20/2021	9/20/2021 18:21	68	18	0.6	NA	Ornitela	Res_Park	16.55	20210920_F25-2	25-2
5505	9/20/2021	9/20/2021 18:21	69	18	0.6	NA	Ornitela	Res_Park	17.55	20210920_F25-2	25-2
5506	9/20/2021	9/20/2021 18:21	69	18	0.6	NA	Ornitela	Res_Park	17.55	20210920_F25-2	25-2
5507	9/20/2021	9/20/2021 18:21	69	18	0.6	NA	Ornitela	Res_Park	17.55	20210920_F25-2	25-2
5508	9/20/2021	9/20/2021 18:21	69	18	0.6	NA	Ornitela	Res_Park	17.55	20210920_F25-2	25-2
5509	9/20/2021	9/20/2021 18:21	69	18	0.6	NA	Ornitela	Res_Park	17.55	20210920_F25-2	25-2
5510	9/20/2021	9/20/2021 18:22	69	18	0.6	NA	Ornitela	Res_Park	17.55	20210920_F25-2	25-2
5511	9/20/2021	9/20/2021 18:22	69	18	0.6	NA	Ornitela	Res_Park	17.55	20210920_F25-2	25-2
5512	9/20/2021	9/20/2021 18:22	69	18	0.6	NA	Ornitela	Res_Park	17.55	20210920_F25-2	25-2
5513	9/20/2021	9/20/2021 18:22	68	18	0.6	NA	Ornitela	Res_Park	16.55	20210920_F25-2	25-2
5514	9/20/2021	9/20/2021 18:22	68	17	0.6	NA	Ornitela	Res_Park	16.55	20210920_F25-2	25-2
5515	9/20/2021	9/20/2021 18:22	68	18	0.6	NA	Ornitela	Res_Park	16.55	20210920_F25-2	25-2
5516	9/20/2021	9/20/2021 18:22	69	18	0.6	NA	Ornitela	Res_Park	17.55	20210920_F25-2	25-2
5517	9/20/2021	9/20/2021 18:22	69	18	0.6	NA	Ornitela	Res_Park	17.55	20210920_F25-2	25-2
5518	9/20/2021	9/20/2021 18:22	69	18	0.6	NA	Ornitela	Res_Park	17.55	20210920_F25-2	25-2
5519	9/20/2021	9/20/2021 18:22	69	18	0.6	NA	Ornitela	Res_Park	17.55	20210920_F25-2	25-2
5520	9/20/2021	9/20/2021 18:22	69	18	0.6	NA	Ornitela	Res_Park	17.55	20210920_F25-2	25-2
5521	9/20/2021	9/20/2021 18:22	70	18	0.6	NA	Ornitela	Res_Park	18.55	20210920_F25-2	25-2
5522	9/20/2021	9/20/2021 18:23	70	18	0.6	NA	Ornitela	Res_Park	18.55	20210920_F25-2	25-2
5523	9/20/2021	9/20/2021 18:23	70	18	0.6	NA	Ornitela	Res_Park	18.55	20210920_F25-2	25-2
5524	9/20/2021	9/20/2021 18:23	70	18	0.6	NA	Ornitela	Res_Park	18.55	20210920_F25-2	25-2
5525	9/20/2021	9/20/2021 18:23	71	18	0.6	NA	Ornitela	Res_Park	19.55	20210920_F25-2	25-2
5526	9/20/2021	9/20/2021 18:23	72	18	0.6	NA	Ornitela	Res_Park	20.55	20210920_F25-2	25-2
5527	9/20/2021	9/20/2021 18:23	72	17	0.6	NA	Ornitela	Res_Park	20.55	20210920_F25-2	25-2
5528	9/20/2021	9/20/2021 18:23	72	17	0.6	NA	Ornitela	Res_Park	20.55	20210920_F25-2	25-2
5529	9/20/2021	9/20/2021 18:23	71	17	0.6	NA	Ornitela	Res_Park	19.55	20210920_F25-2	25-2
5530	9/20/2021	9/20/2021 18:23	71	17	0.6	NA	Ornitela	Res_Park	19.55	20210920_F25-2	25-2
5531	9/20/2021	9/20/2021 18:23	70	17	0.6	NA	Ornitela	Res_Park	18.55	20210920_F25-2	25-2
5532	9/20/2021	9/20/2021 18:23	71	17	0.6	NA	Ornitela	Res_Park	19.55	20210920_F25-2	25-2
5533	9/20/2021	9/20/2021 18:23	71	17	0.6	NA	Ornitela	Res_Park	19.55	20210920_F25-2	25-2
5534	9/20/2021	9/20/2021 18:24	71	17	0.6	NA	Ornitela	Res_Park	19.55	20210920_F25-2	25-2
5535	9/20/2021	9/20/2021 18:24	72	17	0.6	NA	Ornitela	Res_Park	20.55	20210920_F25-2	25-2
5536	9/20/2021	9/20/2021 18:24	71	17	0.6	NA	Ornitela	Res_Park	19.55	20210920_F25-2	25-2
5537	9/20/2021	9/20/2021 18:24	70	17	0.6	NA	Ornitela	Res_Park	18.55	20210920_F25-2	25-2
5538	9/20/2021	9/20/2021 18:24	70	17	0.6	NA	Ornitela	Res_Park	18.55	20210920_F25-2	25-2
5539	9/20/2021	9/20/2021 18:24	71	17	0.6	NA	Ornitela	Res_Park	19.55	20210920_F25-2	25-2
5540	9/20/2021	9/20/2021 18:24	71	17	0.6	NA	Ornitela	Res_Park	19.55	20210920_F25-2	25-2
5541	9/20/2021	9/20/2021 18:24	71	17	0.6	NA	Ornitela	Res_Park	19.55	20210920_F25-2	25-2
5542	9/20/2021	9/20/2021 18:24	71	17	0.6	NA	Ornitela	Res_Park	19.55	20210920_F25-2	25-2
5543	9/20/2021	9/20/2021 18:24	71	17	0.6	NA	Ornitela	Res_Park	19.55	20210920_F25-2	25-2
5544	9/20/2021	9/20/2021 18:24	71	17	0.6	NA	Ornitela	Res_Park	19.55	20210920_F25-2	25-2
5545	9/20/2021	9/20/2021 18:24	71	17	0.6	NA	Ornitela	Res_Park	19.55	20210920_F25-2	25-2
5546	9/20/2021	9/20/2021 18:25	71	17	0.6	NA	Ornitela	Res_Park	19.55	20210920_F25-2	25-2
5547	9/20/2021	9/20/2021 18:25	71	17	0.6	NA	Ornitela	Res_Park	19.55	20210920_F25-2	25-2
5548	9/20/2021	9/20/2021 18:25	71	17	0.6	NA	Ornitela	Res_Park	19.55	20210920_F25-2	25-2
5549	9/20/2021	9/20/2021 18:25	70	17	0.6	NA	Ornitela	Res_Park	18.55	20210920_F25-2	25-2
5550	9/20/2021	9/20/2021 18:25	70	17	0.6	NA	Ornitela	Res_Park	18.55	20210920_F25-2	25-2
5551	9/20/2021	9/20/2021 18:25	70	17	0.6	NA	Ornitela	Res_Park	18.55	20210920_F25-2	25-2
5552	9/20/2021	9/20/2021 18:25	71	17	0.6	NA	Ornitela	Res_Park	19.55	20210920_F25-2	25-2
5553	9/20/2021	9/20/2021 18:25	70	17	0.6	NA	Ornitela	Res_Park	18.55	20210920_F25-2	25-2
5554	9/20/2021	9/20/2021 18:25	69	17	0.6	NA	Ornitela	Res_Park	17.55	20210920_F25-2	25-2
5555	9/20/2021	9/20/2021 18:25	68	17	0.6	NA	Ornitela	Res_Park	16.55	20210920_F25-2	25-2
5556	9/20/2021	9/20/2021 18:25	67	17	0.6	NA	Ornitela	Res_Park	15.55	20210920_F25-2	25-2
5557	9/20/2021	9/20/2021 18:25	68	17	0.6	NA	Ornitela	Res_Park	16.55	20210920_F25-2	25-2
5558	9/20/2021	9/20/2021 18:26	68	17	0.6	NA	Ornitela	Res_Park	16.55	20210920_F25-2	25-2
5559	9/20/2021	9/20/2021 18:26	68	17	0.6	NA	Ornitela	Res_Park	16.55	20210920_F25-2	25-2
5560	9/20/2021	9/20/2021 18:26	68	17	0.6	NA	Ornitela	Res_Park	16.55	20210920_F25-2	25-2
15480	9/20/2021	9/20/2021 18:21	17.63739314	NA	NA	NA	AxyAir	Res_Park	17.63739314	20210920_F25-2	25-2
15481	9/20/2021	9/20/2021 18:21	10.13416688	NA	NA	NA	AxyAir	Res_Park	10.13416688	20210920_F25-2	25-2
15482	9/20/2021	9/20/2021 18:21	13.54376904	NA	NA	NA	AxyAir	Res_Park	13.54376904	20210920_F25-2	25-2
15483	9/20/2021	9/20/2021 18:21	8.767818834	NA	NA	NA	AxyAir	Res_Park	8.767818834	20210920_F25-2	25-2
15484	9/20/2021	9/20/2021 18:21	9.960374312	NA	NA	NA	AxyAir	Res_Park	9.960374312	20210920_F25-2	25-2
15485	9/20/2021	9/20/2021 18:21	6.296023744	NA	NA	NA	AxyAir	Res_Park	6.296023744	20210920_F25-2	25-2
15486	9/20/2021	9/20/2021 18:21	13.18940336	NA	NA	NA	AxyAir	Res_Park	13.18940336	20210920_F25-2	25-2
15487	9/20/2021	9/20/2021 18:21	7.567804804	NA	NA	NA	AxyAir	Res_Park	7.567804804	20210920_F25-2	25-2
15488	9/20/2021	9/20/2021 18:21	7.65030117	NA	NA	NA	AxyAir	Res_Park	7.65030117	20210920_F25-2	25-2
15489	9/20/2021	9/20/2021 18:21	7.054989819	NA	NA	NA	AxyAir	Res_Park	7.054989819	20210920_F25-2	25-2
15490	9/20/2021	9/20/2021 18:21	6.882588118	NA	NA	NA	AxyAir	Res_Park	6.882588118	20210920_F25-2	25-2
15491	9/20/2021	9/20/2021 18:21	9.175132872	NA	NA	NA	AxyAir	Res_Park	9.175132872	20210920_F25-2	25-2
15492	9/20/2021	9/20/2021 18:22	10.02526681	NA	NA	NA	AxyAir	Res_Park	10.02526681	20210920_F25-2	25-2
15493	9/20/2021	9/20/2021 18:22	8.747150462	NA	NA	NA	AxyAir	Res_Park	8.747150462	20210920_F25-2	25-2
15494	9/20/2021	9/20/2021 18:22	11.55185848	NA	NA	NA	AxyAir	Res_Park	11.55185848	20210920_F25-2	25-2
15495	9/20/2021	9/20/2021 18:22	5.60186971	NA	NA	NA	AxyAir	Res_Park	5.60186971	20210920_F25-2	25-2
15496	9/20/2021	9/20/2021 18:22	6.19626024	NA	NA	NA	AxyAir	Res_Park	6.19626024	20210920_F25-2	25-2
15497	9/20/2021	9/20/2021 18:22	12.39361056	NA	NA	NA	AxyAir	Res_Park	12.39361056	20210920_F25-2	25-2
15498	9/20/2021	9/20/2021 18:22	7.382693124	NA	NA	NA	AxyAir	Res_Park	7.382693124	20210920_F25-2	25-2
15499	9/20/2021	9/20/2021 18:22	11.2004826	NA	NA	NA	AxyAir	Res_Park	11.2004826	20210920_F25-2	25-2
15500	9/20/2021	9/20/2021 18:22	11.2004826	NA	NA	NA	AxyAir	Res_Park	11.2004826	20210920_F25-2	25-2
15501	9/20/2021	9/20/2021 18:22	11.37031952	NA	NA	NA	AxyAir	Res_Park	11.37031952	20210920_F25-2	25-2
15502	9/20/2021	9/20/2021 18:22	7.292861927	NA	NA	NA	AxyAir	Res_Park	7.292861927	20210920_F25-2	25-2
15503	9/20/2021	9/20/2021 18:22	12.89467159	NA	NA	NA	AxyAir	Res_Park	12.89467159	20210920_F25-2	25-2
15504	9/20/2021	9/20/2021 18:23	11.11180974	NA	NA	NA	AxyAir	Res_Park	11.11180974	20210920_F25-2	25-2
15505	9/20/2021	9/20/2021 18:23	8.562726562	NA	NA	NA	AxyAir	Res_Park	8.562726562	20210920_F25-2	25-2
15506	9/20/2021	9/20/2021 18:23	11.36263557	NA	NA	NA	AxyAir	Res_Park	11.36263557	20210920_F25-2	25-2
15507	9/20/2021	9/20/2021 18:23	8.308242818	NA	NA	NA	AxyAir	Res_Park	8.308242818	20210920_F25-2	25-2
15508	9/20/2021	9/20/2021 18:23	9.58075059	NA	NA	NA	AxyAir	Res_Park	9.58075059	20210920_F25-2	25-2
15509	9/20/2021	9/20/2021 18:23	7.118362032	NA	NA	NA	AxyAir	Res_Park	7.118362032	20210920_F25-2	25-2
15510	9/20/2021	9/20/2021 18:23	7.966250522	NA	NA	NA	AxyAir	Res_Park	7.966250522	20210920_F25-2	25-2
15511	9/20/2021	9/20/2021 18:23	7.457505562	NA	NA	NA	AxyAir	Res_Park	7.457505562	20210920_F25-2	25-2
15512	9/20/2021	9/20/2021 18:23	9.068653403	NA	NA	NA	AxyAir	Res_Park	9.068653403	20210920_F25-2	25-2
15513	9/20/2021	9/20/2021 18:23	6.864014765	NA	NA	NA	AxyAir	Res_Park	6.864014765	20210920_F25-2	25-2
15514	9/20/2021	9/20/2021 18:23	10.17122346	NA	NA	NA	AxyAir	Res_Park	10.17122346	20210920_F25-2	25-2
15515	9/20/2021	9/20/2021 18:23	7.033578621	NA	NA	NA	AxyAir	Res_Park	7.033578621	20210920_F25-2	25-2
15516	9/20/2021	9/20/2021 18:24	9.323077807	NA	NA	NA	AxyAir	Res_Park	9.323077807	20210920_F25-2	25-2
15517	9/20/2021	9/20/2021 18:24	11.70209173	NA	NA	NA	AxyAir	Res_Park	11.70209173	20210920_F25-2	25-2
15518	9/20/2021	9/20/2021 18:24	5.085552545	NA	NA	NA	AxyAir	Res_Park	5.085552545	20210920_F25-2	25-2
15519	9/20/2021	9/20/2021 18:24	5.170341891	NA	NA	NA	AxyAir	Res_Park	5.170341891	20210920_F25-2	25-2
15520	9/20/2021	9/20/2021 18:24	4.915976818	NA	NA	NA	AxyAir	Res_Park	4.915976818	20210920_F25-2	25-2
15521	9/20/2021	9/20/2021 18:24	6.272693355	NA	NA	NA	AxyAir	Res_Park	6.272693355	20210920_F25-2	25-2
15522	9/20/2021	9/20/2021 18:24	5.681018964	NA	NA	NA	AxyAir	Res_Park	5.681018964	20210920_F25-2	25-2
15523	9/20/2021	9/20/2021 18:24	4.832823976	NA	NA	NA	AxyAir	Res_Park	4.832823976	20210920_F25-2	25-2
15524	9/20/2021	9/20/2021 18:24	11.19669802	NA	NA	NA	AxyAir	Res_Park	11.19669802	20210920_F25-2	25-2
15525	9/20/2021	9/20/2021 18:24	8.735339963	NA	NA	NA	AxyAir	Res_Park	8.735339963	20210920_F25-2	25-2
15526	9/20/2021	9/20/2021 18:24	7.208019184	NA	NA	NA	AxyAir	Res_Park	7.208019184	20210920_F25-2	25-2
15527	9/20/2021	9/20/2021 18:24	7.801939167	NA	NA	NA	AxyAir	Res_Park	7.801939167	20210920_F25-2	25-2
15528	9/20/2021	9/20/2021 18:25	12.38523791	NA	NA	NA	AxyAir	Res_Park	12.38523791	20210920_F25-2	25-2
15529	9/20/2021	9/20/2021 18:25	12.04563527	NA	NA	NA	AxyAir	Res_Park	12.04563527	20210920_F25-2	25-2
15530	9/20/2021	9/20/2021 18:25	10.43273917	NA	NA	NA	AxyAir	Res_Park	10.43273917	20210920_F25-2	25-2
15531	9/20/2021	9/20/2021 18:25	9.502331391	NA	NA	NA	AxyAir	Res_Park	9.502331391	20210920_F25-2	25-2
15532	9/20/2021	9/20/2021 18:25	8.653404338	NA	NA	NA	AxyAir	Res_Park	8.653404338	20210920_F25-2	25-2
15533	9/20/2021	9/20/2021 18:25	8.311052029	NA	NA	NA	AxyAir	Res_Park	8.311052029	20210920_F25-2	25-2
15534	9/20/2021	9/20/2021 18:25	10.01173515	NA	NA	NA	AxyAir	Res_Park	10.01173515	20210920_F25-2	25-2
15535	9/20/2021	9/20/2021 18:25	7.889454643	NA	NA	NA	AxyAir	Res_Park	7.889454643	20210920_F25-2	25-2
15536	9/20/2021	9/20/2021 18:25	7.292861927	NA	NA	NA	AxyAir	Res_Park	7.292861927	20210920_F25-2	25-2
15537	9/20/2021	9/20/2021 18:25	8.905062065	NA	NA	NA	AxyAir	Res_Park	8.905062065	20210920_F25-2	25-2
15538	9/20/2021	9/20/2021 18:25	12.7248564	NA	NA	NA	AxyAir	Res_Park	12.7248564	20210920_F25-2	25-2
15539	9/20/2021	9/20/2021 18:25	11.11180974	NA	NA	NA	AxyAir	Res_Park	11.11180974	20210920_F25-2	25-2
15540	9/20/2021	9/20/2021 18:26	14.67797038	NA	NA	NA	AxyAir	Res_Park	14.67797038	20210920_F25-2	25-2
15541	9/20/2021	9/20/2021 18:26	8.395907636	NA	NA	NA	AxyAir	Res_Park	8.395907636	20210920_F25-2	25-2
15542	9/20/2021	9/20/2021 18:26	12.8097635	NA	NA	NA	AxyAir	Res_Park	12.8097635	20210920_F25-2	25-2
40726	9/20/2021	9/20/2021 18:21	11.47241864	NA	NA	NA	Laser Altimeter	Res_Park	11.47241864	20210920_F25-2	25-2
40727	9/20/2021	9/20/2021 18:21	11.3144993	NA	NA	NA	Laser Altimeter	Res_Park	11.3144993	20210920_F25-2	25-2
40728	9/20/2021	9/20/2021 18:21	11.13870635	NA	NA	NA	Laser Altimeter	Res_Park	11.13870635	20210920_F25-2	25-2
40729	9/20/2021	9/20/2021 18:21	11.24685048	NA	NA	NA	Laser Altimeter	Res_Park	11.24685048	20210920_F25-2	25-2
40730	9/20/2021	9/20/2021 18:21	11.25672557	NA	NA	NA	Laser Altimeter	Res_Park	11.25672557	20210920_F25-2	25-2
40731	9/20/2021	9/20/2021 18:21	11.11379835	NA	NA	NA	Laser Altimeter	Res_Park	11.11379835	20210920_F25-2	25-2
40732	9/20/2021	9/20/2021 18:21	10.9355174	NA	NA	NA	Laser Altimeter	Res_Park	10.9355174	20210920_F25-2	25-2
40733	9/20/2021	9/20/2021 18:21	11.06638188	NA	NA	NA	Laser Altimeter	Res_Park	11.06638188	20210920_F25-2	25-2
40734	9/20/2021	9/20/2021 18:21	10.66071158	NA	NA	NA	Laser Altimeter	Res_Park	10.66071158	20210920_F25-2	25-2
40735	9/20/2021	9/20/2021 18:21	11.08427234	NA	NA	NA	Laser Altimeter	Res_Park	11.08427234	20210920_F25-2	25-2
40736	9/20/2021	9/20/2021 18:21	11.06374693	NA	NA	NA	Laser Altimeter	Res_Park	11.06374693	20210920_F25-2	25-2
40737	9/20/2021	9/20/2021 18:21	11.07336359	NA	NA	NA	Laser Altimeter	Res_Park	11.07336359	20210920_F25-2	25-2
40738	9/20/2021	9/20/2021 18:21	10.91983641	NA	NA	NA	Laser Altimeter	Res_Park	10.91983641	20210920_F25-2	25-2
40739	9/20/2021	9/20/2021 18:21	11.06904632	NA	NA	NA	Laser Altimeter	Res_Park	11.06904632	20210920_F25-2	25-2
40740	9/20/2021	9/20/2021 18:21	11.14654002	NA	NA	NA	Laser Altimeter	Res_Park	11.14654002	20210920_F25-2	25-2
40741	9/20/2021	9/20/2021 18:21	10.91493254	NA	NA	NA	Laser Altimeter	Res_Park	10.91493254	20210920_F25-2	25-2
40742	9/20/2021	9/20/2021 18:21	11.16455605	NA	NA	NA	Laser Altimeter	Res_Park	11.16455605	20210920_F25-2	25-2
40743	9/20/2021	9/20/2021 18:21	11.2237514	NA	NA	NA	Laser Altimeter	Res_Park	11.2237514	20210920_F25-2	25-2
40744	9/20/2021	9/20/2021 18:21	11.30686069	NA	NA	NA	Laser Altimeter	Res_Park	11.30686069	20210920_F25-2	25-2
40745	9/20/2021	9/20/2021 18:21	10.96630095	NA	NA	NA	Laser Altimeter	Res_Park	10.96630095	20210920_F25-2	25-2
40746	9/20/2021	9/20/2021 18:21	11.32052723	NA	NA	NA	Laser Altimeter	Res_Park	11.32052723	20210920_F25-2	25-2
40747	9/20/2021	9/20/2021 18:21	11.19911003	NA	NA	NA	Laser Altimeter	Res_Park	11.19911003	20210920_F25-2	25-2
40748	9/20/2021	9/20/2021 18:21	11.43323008	NA	NA	NA	Laser Altimeter	Res_Park	11.43323008	20210920_F25-2	25-2
40749	9/20/2021	9/20/2021 18:21	11.56924752	NA	NA	NA	Laser Altimeter	Res_Park	11.56924752	20210920_F25-2	25-2
40750	9/20/2021	9/20/2021 18:21	11.71560671	NA	NA	NA	Laser Altimeter	Res_Park	11.71560671	20210920_F25-2	25-2
40751	9/20/2021	9/20/2021 18:21	11.81395411	NA	NA	NA	Laser Altimeter	Res_Park	11.81395411	20210920_F25-2	25-2
40752	9/20/2021	9/20/2021 18:21	11.71361686	NA	NA	NA	Laser Altimeter	Res_Park	11.71361686	20210920_F25-2	25-2
40753	9/20/2021	9/20/2021 18:21	11.94110482	NA	NA	NA	Laser Altimeter	Res_Park	11.94110482	20210920_F25-2	25-2
40754	9/20/2021	9/20/2021 18:21	12.02715912	NA	NA	NA	Laser Altimeter	Res_Park	12.02715912	20210920_F25-2	25-2
40755	9/20/2021	9/20/2021 18:21	12.01654274	NA	NA	NA	Laser Altimeter	Res_Park	12.01654274	20210920_F25-2	25-2
40756	9/20/2021	9/20/2021 18:21	12.05395389	NA	NA	NA	Laser Altimeter	Res_Park	12.05395389	20210920_F25-2	25-2
40757	9/20/2021	9/20/2021 18:21	12.19468513	NA	NA	NA	Laser Altimeter	Res_Park	12.19468513	20210920_F25-2	25-2
40758	9/20/2021	9/20/2021 18:21	12.00081795	NA	NA	NA	Laser Altimeter	Res_Park	12.00081795	20210920_F25-2	25-2
40759	9/20/2021	9/20/2021 18:21	12.05882237	NA	NA	NA	Laser Altimeter	Res_Park	12.05882237	20210920_F25-2	25-2
40760	9/20/2021	9/20/2021 18:21	12.00447815	NA	NA	NA	Laser Altimeter	Res_Park	12.00447815	20210920_F25-2	25-2
40761	9/20/2021	9/20/2021 18:21	11.82203137	NA	NA	NA	Laser Altimeter	Res_Park	11.82203137	20210920_F25-2	25-2
40762	9/20/2021	9/20/2021 18:21	11.8385859	NA	NA	NA	Laser Altimeter	Res_Park	11.8385859	20210920_F25-2	25-2
40763	9/20/2021	9/20/2021 18:21	11.84965781	NA	NA	NA	Laser Altimeter	Res_Park	11.84965781	20210920_F25-2	25-2
40764	9/20/2021	9/20/2021 18:21	11.72433767	NA	NA	NA	Laser Altimeter	Res_Park	11.72433767	20210920_F25-2	25-2
40765	9/20/2021	9/20/2021 18:21	11.94256428	NA	NA	NA	Laser Altimeter	Res_Park	11.94256428	20210920_F25-2	25-2
40766	9/20/2021	9/20/2021 18:21	11.77872622	NA	NA	NA	Laser Altimeter	Res_Park	11.77872622	20210920_F25-2	25-2
40767	9/20/2021	9/20/2021 18:21	11.59661179	NA	NA	NA	Laser Altimeter	Res_Park	11.59661179	20210920_F25-2	25-2
40768	9/20/2021	9/20/2021 18:21	11.85897805	NA	NA	NA	Laser Altimeter	Res_Park	11.85897805	20210920_F25-2	25-2
40769	9/20/2021	9/20/2021 18:21	11.72529184	NA	NA	NA	Laser Altimeter	Res_Park	11.72529184	20210920_F25-2	25-2
40770	9/20/2021	9/20/2021 18:21	11.83898451	NA	NA	NA	Laser Altimeter	Res_Park	11.83898451	20210920_F25-2	25-2
40771	9/20/2021	9/20/2021 18:21	11.62363046	NA	NA	NA	Laser Altimeter	Res_Park	11.62363046	20210920_F25-2	25-2
40772	9/20/2021	9/20/2021 18:21	11.34265835	NA	NA	NA	Laser Altimeter	Res_Park	11.34265835	20210920_F25-2	25-2
40773	9/20/2021	9/20/2021 18:21	9.740894248	NA	NA	NA	Laser Altimeter	Res_Park	9.740894248	20210920_F25-2	25-2
40774	9/20/2021	9/20/2021 18:21	7.931185411	NA	NA	NA	Laser Altimeter	Res_Park	7.931185411	20210920_F25-2	25-2
40775	9/20/2021	9/20/2021 18:21	9.564729919	NA	NA	NA	Laser Altimeter	Res_Park	9.564729919	20210920_F25-2	25-2
40776	9/20/2021	9/20/2021 18:21	10.5036918	NA	NA	NA	Laser Altimeter	Res_Park	10.5036918	20210920_F25-2	25-2
40777	9/20/2021	9/20/2021 18:21	11.33327942	NA	NA	NA	Laser Altimeter	Res_Park	11.33327942	20210920_F25-2	25-2
40778	9/20/2021	9/20/2021 18:21	11.04739687	NA	NA	NA	Laser Altimeter	Res_Park	11.04739687	20210920_F25-2	25-2
40779	9/20/2021	9/20/2021 18:21	11.2562147	NA	NA	NA	Laser Altimeter	Res_Park	11.2562147	20210920_F25-2	25-2
40780	9/20/2021	9/20/2021 18:21	11.03634558	NA	NA	NA	Laser Altimeter	Res_Park	11.03634558	20210920_F25-2	25-2
40781	9/20/2021	9/20/2021 18:21	8.739086103	NA	NA	NA	Laser Altimeter	Res_Park	8.739086103	20210920_F25-2	25-2
40782	9/20/2021	9/20/2021 18:21	11.29504429	NA	NA	NA	Laser Altimeter	Res_Park	11.29504429	20210920_F25-2	25-2
40783	9/20/2021	9/20/2021 18:21	11.61490165	NA	NA	NA	Laser Altimeter	Res_Park	11.61490165	20210920_F25-2	25-2
40784	9/20/2021	9/20/2021 18:21	9.176853074	NA	NA	NA	Laser Altimeter	Res_Park	9.176853074	20210920_F25-2	25-2
40785	9/20/2021	9/20/2021 18:21	9.794966373	NA	NA	NA	Laser Altimeter	Res_Park	9.794966373	20210920_F25-2	25-2
40786	9/20/2021	9/20/2021 18:22	12.14745853	NA	NA	NA	Laser Altimeter	Res_Park	12.14745853	20210920_F25-2	25-2
40787	9/20/2021	9/20/2021 18:22	12.35146568	NA	NA	NA	Laser Altimeter	Res_Park	12.35146568	20210920_F25-2	25-2
40788	9/20/2021	9/20/2021 18:22	12.12515075	NA	NA	NA	Laser Altimeter	Res_Park	12.12515075	20210920_F25-2	25-2
40789	9/20/2021	9/20/2021 18:22	11.56241344	NA	NA	NA	Laser Altimeter	Res_Park	11.56241344	20210920_F25-2	25-2
40790	9/20/2021	9/20/2021 18:22	10.77511125	NA	NA	NA	Laser Altimeter	Res_Park	10.77511125	20210920_F25-2	25-2
40791	9/20/2021	9/20/2021 18:22	11.6816846	NA	NA	NA	Laser Altimeter	Res_Park	11.6816846	20210920_F25-2	25-2
40792	9/20/2021	9/20/2021 18:22	11.89622721	NA	NA	NA	Laser Altimeter	Res_Park	11.89622721	20210920_F25-2	25-2
40793	9/20/2021	9/20/2021 18:22	10.0939045	NA	NA	NA	Laser Altimeter	Res_Park	10.0939045	20210920_F25-2	25-2
40794	9/20/2021	9/20/2021 18:22	9.144853001	NA	NA	NA	Laser Altimeter	Res_Park	9.144853001	20210920_F25-2	25-2
40795	9/20/2021	9/20/2021 18:22	8.979499684	NA	NA	NA	Laser Altimeter	Res_Park	8.979499684	20210920_F25-2	25-2
40796	9/20/2021	9/20/2021 18:22	9.184777837	NA	NA	NA	Laser Altimeter	Res_Park	9.184777837	20210920_F25-2	25-2
40797	9/20/2021	9/20/2021 18:22	9.663447151	NA	NA	NA	Laser Altimeter	Res_Park	9.663447151	20210920_F25-2	25-2
40798	9/20/2021	9/20/2021 18:22	10.32459907	NA	NA	NA	Laser Altimeter	Res_Park	10.32459907	20210920_F25-2	25-2
40799	9/20/2021	9/20/2021 18:22	12.07155002	NA	NA	NA	Laser Altimeter	Res_Park	12.07155002	20210920_F25-2	25-2
40800	9/20/2021	9/20/2021 18:22	12.27541274	NA	NA	NA	Laser Altimeter	Res_Park	12.27541274	20210920_F25-2	25-2
40801	9/20/2021	9/20/2021 18:22	12.16953412	NA	NA	NA	Laser Altimeter	Res_Park	12.16953412	20210920_F25-2	25-2
40802	9/20/2021	9/20/2021 18:22	10.80359315	NA	NA	NA	Laser Altimeter	Res_Park	10.80359315	20210920_F25-2	25-2
40803	9/20/2021	9/20/2021 18:22	11.53207268	NA	NA	NA	Laser Altimeter	Res_Park	11.53207268	20210920_F25-2	25-2
40804	9/20/2021	9/20/2021 18:22	11.84444974	NA	NA	NA	Laser Altimeter	Res_Park	11.84444974	20210920_F25-2	25-2
40805	9/20/2021	9/20/2021 18:22	11.8514932	NA	NA	NA	Laser Altimeter	Res_Park	11.8514932	20210920_F25-2	25-2
40806	9/20/2021	9/20/2021 18:22	11.84769688	NA	NA	NA	Laser Altimeter	Res_Park	11.84769688	20210920_F25-2	25-2
40807	9/20/2021	9/20/2021 18:22	9.448299187	NA	NA	NA	Laser Altimeter	Res_Park	9.448299187	20210920_F25-2	25-2
40808	9/20/2021	9/20/2021 18:22	11.48488857	NA	NA	NA	Laser Altimeter	Res_Park	11.48488857	20210920_F25-2	25-2
40809	9/20/2021	9/20/2021 18:22	11.37525434	NA	NA	NA	Laser Altimeter	Res_Park	11.37525434	20210920_F25-2	25-2
40810	9/20/2021	9/20/2021 18:22	11.29073221	NA	NA	NA	Laser Altimeter	Res_Park	11.29073221	20210920_F25-2	25-2
40811	9/20/2021	9/20/2021 18:22	11.38958348	NA	NA	NA	Laser Altimeter	Res_Park	11.38958348	20210920_F25-2	25-2
40812	9/20/2021	9/20/2021 18:22	11.33560422	NA	NA	NA	Laser Altimeter	Res_Park	11.33560422	20210920_F25-2	25-2
40813	9/20/2021	9/20/2021 18:22	11.31041294	NA	NA	NA	Laser Altimeter	Res_Park	11.31041294	20210920_F25-2	25-2
40814	9/20/2021	9/20/2021 18:22	11.62373607	NA	NA	NA	Laser Altimeter	Res_Park	11.62373607	20210920_F25-2	25-2
40815	9/20/2021	9/20/2021 18:22	11.55227301	NA	NA	NA	Laser Altimeter	Res_Park	11.55227301	20210920_F25-2	25-2
40816	9/20/2021	9/20/2021 18:22	10.09591312	NA	NA	NA	Laser Altimeter	Res_Park	10.09591312	20210920_F25-2	25-2
40817	9/20/2021	9/20/2021 18:22	8.803884365	NA	NA	NA	Laser Altimeter	Res_Park	8.803884365	20210920_F25-2	25-2
40818	9/20/2021	9/20/2021 18:22	12.01591513	NA	NA	NA	Laser Altimeter	Res_Park	12.01591513	20210920_F25-2	25-2
40819	9/20/2021	9/20/2021 18:22	12.61477429	NA	NA	NA	Laser Altimeter	Res_Park	12.61477429	20210920_F25-2	25-2
40820	9/20/2021	9/20/2021 18:22	11.98390446	NA	NA	NA	Laser Altimeter	Res_Park	11.98390446	20210920_F25-2	25-2
40821	9/20/2021	9/20/2021 18:22	11.89641864	NA	NA	NA	Laser Altimeter	Res_Park	11.89641864	20210920_F25-2	25-2
40822	9/20/2021	9/20/2021 18:22	10.82680796	NA	NA	NA	Laser Altimeter	Res_Park	10.82680796	20210920_F25-2	25-2
40823	9/20/2021	9/20/2021 18:22	11.79740432	NA	NA	NA	Laser Altimeter	Res_Park	11.79740432	20210920_F25-2	25-2
40824	9/20/2021	9/20/2021 18:22	11.85354777	NA	NA	NA	Laser Altimeter	Res_Park	11.85354777	20210920_F25-2	25-2
40825	9/20/2021	9/20/2021 18:22	11.88861352	NA	NA	NA	Laser Altimeter	Res_Park	11.88861352	20210920_F25-2	25-2
40826	9/20/2021	9/20/2021 18:22	11.88660282	NA	NA	NA	Laser Altimeter	Res_Park	11.88660282	20210920_F25-2	25-2
40827	9/20/2021	9/20/2021 18:22	11.7620586	NA	NA	NA	Laser Altimeter	Res_Park	11.7620586	20210920_F25-2	25-2
40828	9/20/2021	9/20/2021 18:22	12.03426072	NA	NA	NA	Laser Altimeter	Res_Park	12.03426072	20210920_F25-2	25-2
40829	9/20/2021	9/20/2021 18:22	12.61054993	NA	NA	NA	Laser Altimeter	Res_Park	12.61054993	20210920_F25-2	25-2
40830	9/20/2021	9/20/2021 18:22	12.31170832	NA	NA	NA	Laser Altimeter	Res_Park	12.31170832	20210920_F25-2	25-2
40831	9/20/2021	9/20/2021 18:22	11.93097411	NA	NA	NA	Laser Altimeter	Res_Park	11.93097411	20210920_F25-2	25-2
40832	9/20/2021	9/20/2021 18:22	12.16454138	NA	NA	NA	Laser Altimeter	Res_Park	12.16454138	20210920_F25-2	25-2
40833	9/20/2021	9/20/2021 18:22	11.80325906	NA	NA	NA	Laser Altimeter	Res_Park	11.80325906	20210920_F25-2	25-2
40834	9/20/2021	9/20/2021 18:22	12.64380732	NA	NA	NA	Laser Altimeter	Res_Park	12.64380732	20210920_F25-2	25-2
40835	9/20/2021	9/20/2021 18:22	12.51266992	NA	NA	NA	Laser Altimeter	Res_Park	12.51266992	20210920_F25-2	25-2
40836	9/20/2021	9/20/2021 18:22	10.92500952	NA	NA	NA	Laser Altimeter	Res_Park	10.92500952	20210920_F25-2	25-2
40837	9/20/2021	9/20/2021 18:22	11.48746593	NA	NA	NA	Laser Altimeter	Res_Park	11.48746593	20210920_F25-2	25-2
40838	9/20/2021	9/20/2021 18:22	12.46501632	NA	NA	NA	Laser Altimeter	Res_Park	12.46501632	20210920_F25-2	25-2
40839	9/20/2021	9/20/2021 18:22	12.28404624	NA	NA	NA	Laser Altimeter	Res_Park	12.28404624	20210920_F25-2	25-2
40840	9/20/2021	9/20/2021 18:22	12.31174896	NA	NA	NA	Laser Altimeter	Res_Park	12.31174896	20210920_F25-2	25-2
40841	9/20/2021	9/20/2021 18:22	12.13142702	NA	NA	NA	Laser Altimeter	Res_Park	12.13142702	20210920_F25-2	25-2
40842	9/20/2021	9/20/2021 18:22	12.11410357	NA	NA	NA	Laser Altimeter	Res_Park	12.11410357	20210920_F25-2	25-2
40843	9/20/2021	9/20/2021 18:22	12.12689822	NA	NA	NA	Laser Altimeter	Res_Park	12.12689822	20210920_F25-2	25-2
40844	9/20/2021	9/20/2021 18:22	12.38236653	NA	NA	NA	Laser Altimeter	Res_Park	12.38236653	20210920_F25-2	25-2
40845	9/20/2021	9/20/2021 18:22	12.73761396	NA	NA	NA	Laser Altimeter	Res_Park	12.73761396	20210920_F25-2	25-2
40846	9/20/2021	9/20/2021 18:23	12.66057799	NA	NA	NA	Laser Altimeter	Res_Park	12.66057799	20210920_F25-2	25-2
40847	9/20/2021	9/20/2021 18:23	9.980423898	NA	NA	NA	Laser Altimeter	Res_Park	9.980423898	20210920_F25-2	25-2
40848	9/20/2021	9/20/2021 18:23	12.03519738	NA	NA	NA	Laser Altimeter	Res_Park	12.03519738	20210920_F25-2	25-2
40849	9/20/2021	9/20/2021 18:23	12.19304998	NA	NA	NA	Laser Altimeter	Res_Park	12.19304998	20210920_F25-2	25-2
40850	9/20/2021	9/20/2021 18:23	12.21270298	NA	NA	NA	Laser Altimeter	Res_Park	12.21270298	20210920_F25-2	25-2
40851	9/20/2021	9/20/2021 18:23	12.14498944	NA	NA	NA	Laser Altimeter	Res_Park	12.14498944	20210920_F25-2	25-2
40852	9/20/2021	9/20/2021 18:23	10.8701251	NA	NA	NA	Laser Altimeter	Res_Park	10.8701251	20210920_F25-2	25-2
40853	9/20/2021	9/20/2021 18:23	12.1565764	NA	NA	NA	Laser Altimeter	Res_Park	12.1565764	20210920_F25-2	25-2
40854	9/20/2021	9/20/2021 18:23	11.15302535	NA	NA	NA	Laser Altimeter	Res_Park	11.15302535	20210920_F25-2	25-2
40855	9/20/2021	9/20/2021 18:23	12.29980452	NA	NA	NA	Laser Altimeter	Res_Park	12.29980452	20210920_F25-2	25-2
40856	9/20/2021	9/20/2021 18:23	12.04701178	NA	NA	NA	Laser Altimeter	Res_Park	12.04701178	20210920_F25-2	25-2
40857	9/20/2021	9/20/2021 18:23	12.17054481	NA	NA	NA	Laser Altimeter	Res_Park	12.17054481	20210920_F25-2	25-2
40858	9/20/2021	9/20/2021 18:23	12.15896609	NA	NA	NA	Laser Altimeter	Res_Park	12.15896609	20210920_F25-2	25-2
40859	9/20/2021	9/20/2021 18:23	12.09231284	NA	NA	NA	Laser Altimeter	Res_Park	12.09231284	20210920_F25-2	25-2
40860	9/20/2021	9/20/2021 18:23	12.1610204	NA	NA	NA	Laser Altimeter	Res_Park	12.1610204	20210920_F25-2	25-2
40861	9/20/2021	9/20/2021 18:23	12.13141074	NA	NA	NA	Laser Altimeter	Res_Park	12.13141074	20210920_F25-2	25-2
40862	9/20/2021	9/20/2021 18:23	11.98819705	NA	NA	NA	Laser Altimeter	Res_Park	11.98819705	20210920_F25-2	25-2
40863	9/20/2021	9/20/2021 18:23	12.0189367	NA	NA	NA	Laser Altimeter	Res_Park	12.0189367	20210920_F25-2	25-2
40864	9/20/2021	9/20/2021 18:23	12.14605617	NA	NA	NA	Laser Altimeter	Res_Park	12.14605617	20210920_F25-2	25-2
40865	9/20/2021	9/20/2021 18:23	12.07220889	NA	NA	NA	Laser Altimeter	Res_Park	12.07220889	20210920_F25-2	25-2
40866	9/20/2021	9/20/2021 18:23	11.78306575	NA	NA	NA	Laser Altimeter	Res_Park	11.78306575	20210920_F25-2	25-2
40867	9/20/2021	9/20/2021 18:23	12.01753048	NA	NA	NA	Laser Altimeter	Res_Park	12.01753048	20210920_F25-2	25-2
40868	9/20/2021	9/20/2021 18:23	11.96288308	NA	NA	NA	Laser Altimeter	Res_Park	11.96288308	20210920_F25-2	25-2
40869	9/20/2021	9/20/2021 18:23	10.58242338	NA	NA	NA	Laser Altimeter	Res_Park	10.58242338	20210920_F25-2	25-2
40870	9/20/2021	9/20/2021 18:23	11.18289081	NA	NA	NA	Laser Altimeter	Res_Park	11.18289081	20210920_F25-2	25-2
40871	9/20/2021	9/20/2021 18:23	11.84558817	NA	NA	NA	Laser Altimeter	Res_Park	11.84558817	20210920_F25-2	25-2
40872	9/20/2021	9/20/2021 18:23	11.46334653	NA	NA	NA	Laser Altimeter	Res_Park	11.46334653	20210920_F25-2	25-2
40873	9/20/2021	9/20/2021 18:23	11.6765437	NA	NA	NA	Laser Altimeter	Res_Park	11.6765437	20210920_F25-2	25-2
40874	9/20/2021	9/20/2021 18:23	11.32410794	NA	NA	NA	Laser Altimeter	Res_Park	11.32410794	20210920_F25-2	25-2
40875	9/20/2021	9/20/2021 18:23	10.55736267	NA	NA	NA	Laser Altimeter	Res_Park	10.55736267	20210920_F25-2	25-2
40876	9/20/2021	9/20/2021 18:23	11.1226456	NA	NA	NA	Laser Altimeter	Res_Park	11.1226456	20210920_F25-2	25-2
40877	9/20/2021	9/20/2021 18:23	10.2717703	NA	NA	NA	Laser Altimeter	Res_Park	10.2717703	20210920_F25-2	25-2
40878	9/20/2021	9/20/2021 18:23	11.01338538	NA	NA	NA	Laser Altimeter	Res_Park	11.01338538	20210920_F25-2	25-2
40879	9/20/2021	9/20/2021 18:23	11.09478365	NA	NA	NA	Laser Altimeter	Res_Park	11.09478365	20210920_F25-2	25-2
40880	9/20/2021	9/20/2021 18:23	10.2024047	NA	NA	NA	Laser Altimeter	Res_Park	10.2024047	20210920_F25-2	25-2
40881	9/20/2021	9/20/2021 18:23	10.31520071	NA	NA	NA	Laser Altimeter	Res_Park	10.31520071	20210920_F25-2	25-2
40882	9/20/2021	9/20/2021 18:23	10.22327761	NA	NA	NA	Laser Altimeter	Res_Park	10.22327761	20210920_F25-2	25-2
40883	9/20/2021	9/20/2021 18:23	9.586393905	NA	NA	NA	Laser Altimeter	Res_Park	9.586393905	20210920_F25-2	25-2
40884	9/20/2021	9/20/2021 18:23	9.779414445	NA	NA	NA	Laser Altimeter	Res_Park	9.779414445	20210920_F25-2	25-2
40885	9/20/2021	9/20/2021 18:23	9.51319706	NA	NA	NA	Laser Altimeter	Res_Park	9.51319706	20210920_F25-2	25-2
40886	9/20/2021	9/20/2021 18:23	9.867484973	NA	NA	NA	Laser Altimeter	Res_Park	9.867484973	20210920_F25-2	25-2
40887	9/20/2021	9/20/2021 18:23	10.04163981	NA	NA	NA	Laser Altimeter	Res_Park	10.04163981	20210920_F25-2	25-2
40888	9/20/2021	9/20/2021 18:23	10.09942082	NA	NA	NA	Laser Altimeter	Res_Park	10.09942082	20210920_F25-2	25-2
40889	9/20/2021	9/20/2021 18:23	10.13415436	NA	NA	NA	Laser Altimeter	Res_Park	10.13415436	20210920_F25-2	25-2
40890	9/20/2021	9/20/2021 18:23	9.663452522	NA	NA	NA	Laser Altimeter	Res_Park	9.663452522	20210920_F25-2	25-2
40891	9/20/2021	9/20/2021 18:23	9.58656354	NA	NA	NA	Laser Altimeter	Res_Park	9.58656354	20210920_F25-2	25-2
40892	9/20/2021	9/20/2021 18:23	9.717668099	NA	NA	NA	Laser Altimeter	Res_Park	9.717668099	20210920_F25-2	25-2
40893	9/20/2021	9/20/2021 18:23	9.712262224	NA	NA	NA	Laser Altimeter	Res_Park	9.712262224	20210920_F25-2	25-2
40894	9/20/2021	9/20/2021 18:23	9.689870369	NA	NA	NA	Laser Altimeter	Res_Park	9.689870369	20210920_F25-2	25-2
40895	9/20/2021	9/20/2021 18:23	9.523847752	NA	NA	NA	Laser Altimeter	Res_Park	9.523847752	20210920_F25-2	25-2
40896	9/20/2021	9/20/2021 18:23	9.268516564	NA	NA	NA	Laser Altimeter	Res_Park	9.268516564	20210920_F25-2	25-2
40897	9/20/2021	9/20/2021 18:23	9.861141749	NA	NA	NA	Laser Altimeter	Res_Park	9.861141749	20210920_F25-2	25-2
40898	9/20/2021	9/20/2021 18:23	9.642760604	NA	NA	NA	Laser Altimeter	Res_Park	9.642760604	20210920_F25-2	25-2
40899	9/20/2021	9/20/2021 18:23	9.083390113	NA	NA	NA	Laser Altimeter	Res_Park	9.083390113	20210920_F25-2	25-2
40900	9/20/2021	9/20/2021 18:23	9.942142112	NA	NA	NA	Laser Altimeter	Res_Park	9.942142112	20210920_F25-2	25-2
40901	9/20/2021	9/20/2021 18:23	9.679917005	NA	NA	NA	Laser Altimeter	Res_Park	9.679917005	20210920_F25-2	25-2
40902	9/20/2021	9/20/2021 18:23	10.09064841	NA	NA	NA	Laser Altimeter	Res_Park	10.09064841	20210920_F25-2	25-2
40903	9/20/2021	9/20/2021 18:23	10.39148155	NA	NA	NA	Laser Altimeter	Res_Park	10.39148155	20210920_F25-2	25-2
40904	9/20/2021	9/20/2021 18:23	10.19640114	NA	NA	NA	Laser Altimeter	Res_Park	10.19640114	20210920_F25-2	25-2
40905	9/20/2021	9/20/2021 18:23	10.34033785	NA	NA	NA	Laser Altimeter	Res_Park	10.34033785	20210920_F25-2	25-2
40906	9/20/2021	9/20/2021 18:24	10.14989437	NA	NA	NA	Laser Altimeter	Res_Park	10.14989437	20210920_F25-2	25-2
40907	9/20/2021	9/20/2021 18:24	10.40067716	NA	NA	NA	Laser Altimeter	Res_Park	10.40067716	20210920_F25-2	25-2
40908	9/20/2021	9/20/2021 18:24	10.31334527	NA	NA	NA	Laser Altimeter	Res_Park	10.31334527	20210920_F25-2	25-2
40909	9/20/2021	9/20/2021 18:24	10.16031022	NA	NA	NA	Laser Altimeter	Res_Park	10.16031022	20210920_F25-2	25-2
40910	9/20/2021	9/20/2021 18:24	10.42303316	NA	NA	NA	Laser Altimeter	Res_Park	10.42303316	20210920_F25-2	25-2
40911	9/20/2021	9/20/2021 18:24	10.44945362	NA	NA	NA	Laser Altimeter	Res_Park	10.44945362	20210920_F25-2	25-2
40912	9/20/2021	9/20/2021 18:24	10.13557221	NA	NA	NA	Laser Altimeter	Res_Park	10.13557221	20210920_F25-2	25-2
40913	9/20/2021	9/20/2021 18:24	9.937976837	NA	NA	NA	Laser Altimeter	Res_Park	9.937976837	20210920_F25-2	25-2
40914	9/20/2021	9/20/2021 18:24	10.13124485	NA	NA	NA	Laser Altimeter	Res_Park	10.13124485	20210920_F25-2	25-2
40915	9/20/2021	9/20/2021 18:24	10.24298283	NA	NA	NA	Laser Altimeter	Res_Park	10.24298283	20210920_F25-2	25-2
40916	9/20/2021	9/20/2021 18:24	10.39520545	NA	NA	NA	Laser Altimeter	Res_Park	10.39520545	20210920_F25-2	25-2
40917	9/20/2021	9/20/2021 18:24	10.29993212	NA	NA	NA	Laser Altimeter	Res_Park	10.29993212	20210920_F25-2	25-2
40918	9/20/2021	9/20/2021 18:24	10.49000266	NA	NA	NA	Laser Altimeter	Res_Park	10.49000266	20210920_F25-2	25-2
40919	9/20/2021	9/20/2021 18:24	10.47113434	NA	NA	NA	Laser Altimeter	Res_Park	10.47113434	20210920_F25-2	25-2
40920	9/20/2021	9/20/2021 18:24	8.075577153	NA	NA	NA	Laser Altimeter	Res_Park	8.075577153	20210920_F25-2	25-2
40921	9/20/2021	9/20/2021 18:24	9.280255875	NA	NA	NA	Laser Altimeter	Res_Park	9.280255875	20210920_F25-2	25-2
40922	9/20/2021	9/20/2021 18:24	10.54490333	NA	NA	NA	Laser Altimeter	Res_Park	10.54490333	20210920_F25-2	25-2
40923	9/20/2021	9/20/2021 18:24	10.0197504	NA	NA	NA	Laser Altimeter	Res_Park	10.0197504	20210920_F25-2	25-2
40924	9/20/2021	9/20/2021 18:24	10.38757055	NA	NA	NA	Laser Altimeter	Res_Park	10.38757055	20210920_F25-2	25-2
40925	9/20/2021	9/20/2021 18:24	10.38238021	NA	NA	NA	Laser Altimeter	Res_Park	10.38238021	20210920_F25-2	25-2
40926	9/20/2021	9/20/2021 18:24	10.28607613	NA	NA	NA	Laser Altimeter	Res_Park	10.28607613	20210920_F25-2	25-2
40927	9/20/2021	9/20/2021 18:24	10.19914803	NA	NA	NA	Laser Altimeter	Res_Park	10.19914803	20210920_F25-2	25-2
40928	9/20/2021	9/20/2021 18:24	9.432860792	NA	NA	NA	Laser Altimeter	Res_Park	9.432860792	20210920_F25-2	25-2
40929	9/20/2021	9/20/2021 18:24	9.920484606	NA	NA	NA	Laser Altimeter	Res_Park	9.920484606	20210920_F25-2	25-2
40930	9/20/2021	9/20/2021 18:24	10.00844442	NA	NA	NA	Laser Altimeter	Res_Park	10.00844442	20210920_F25-2	25-2
40931	9/20/2021	9/20/2021 18:24	10.44681349	NA	NA	NA	Laser Altimeter	Res_Park	10.44681349	20210920_F25-2	25-2
40932	9/20/2021	9/20/2021 18:24	9.932297938	NA	NA	NA	Laser Altimeter	Res_Park	9.932297938	20210920_F25-2	25-2
40933	9/20/2021	9/20/2021 18:24	10.44360889	NA	NA	NA	Laser Altimeter	Res_Park	10.44360889	20210920_F25-2	25-2
40934	9/20/2021	9/20/2021 18:24	10.62227318	NA	NA	NA	Laser Altimeter	Res_Park	10.62227318	20210920_F25-2	25-2
40935	9/20/2021	9/20/2021 18:24	10.74654643	NA	NA	NA	Laser Altimeter	Res_Park	10.74654643	20210920_F25-2	25-2
40936	9/20/2021	9/20/2021 18:24	10.30783081	NA	NA	NA	Laser Altimeter	Res_Park	10.30783081	20210920_F25-2	25-2
40937	9/20/2021	9/20/2021 18:24	9.748092259	NA	NA	NA	Laser Altimeter	Res_Park	9.748092259	20210920_F25-2	25-2
40938	9/20/2021	9/20/2021 18:24	9.896523663	NA	NA	NA	Laser Altimeter	Res_Park	9.896523663	20210920_F25-2	25-2
40939	9/20/2021	9/20/2021 18:24	10.25502341	NA	NA	NA	Laser Altimeter	Res_Park	10.25502341	20210920_F25-2	25-2
40940	9/20/2021	9/20/2021 18:24	9.710939431	NA	NA	NA	Laser Altimeter	Res_Park	9.710939431	20210920_F25-2	25-2
40941	9/20/2021	9/20/2021 18:24	9.901920453	NA	NA	NA	Laser Altimeter	Res_Park	9.901920453	20210920_F25-2	25-2
40942	9/20/2021	9/20/2021 18:24	9.534550205	NA	NA	NA	Laser Altimeter	Res_Park	9.534550205	20210920_F25-2	25-2
40943	9/20/2021	9/20/2021 18:24	9.799083842	NA	NA	NA	Laser Altimeter	Res_Park	9.799083842	20210920_F25-2	25-2
40944	9/20/2021	9/20/2021 18:24	9.749493474	NA	NA	NA	Laser Altimeter	Res_Park	9.749493474	20210920_F25-2	25-2
40945	9/20/2021	9/20/2021 18:24	9.450589139	NA	NA	NA	Laser Altimeter	Res_Park	9.450589139	20210920_F25-2	25-2
40946	9/20/2021	9/20/2021 18:24	9.653302404	NA	NA	NA	Laser Altimeter	Res_Park	9.653302404	20210920_F25-2	25-2
40947	9/20/2021	9/20/2021 18:24	9.747069738	NA	NA	NA	Laser Altimeter	Res_Park	9.747069738	20210920_F25-2	25-2
40948	9/20/2021	9/20/2021 18:24	9.520446759	NA	NA	NA	Laser Altimeter	Res_Park	9.520446759	20210920_F25-2	25-2
40949	9/20/2021	9/20/2021 18:24	9.442561409	NA	NA	NA	Laser Altimeter	Res_Park	9.442561409	20210920_F25-2	25-2
40950	9/20/2021	9/20/2021 18:24	9.034882131	NA	NA	NA	Laser Altimeter	Res_Park	9.034882131	20210920_F25-2	25-2
40951	9/20/2021	9/20/2021 18:24	8.783860673	NA	NA	NA	Laser Altimeter	Res_Park	8.783860673	20210920_F25-2	25-2
40952	9/20/2021	9/20/2021 18:24	8.690617256	NA	NA	NA	Laser Altimeter	Res_Park	8.690617256	20210920_F25-2	25-2
40953	9/20/2021	9/20/2021 18:24	8.76111147	NA	NA	NA	Laser Altimeter	Res_Park	8.76111147	20210920_F25-2	25-2
40954	9/20/2021	9/20/2021 18:24	8.969916931	NA	NA	NA	Laser Altimeter	Res_Park	8.969916931	20210920_F25-2	25-2
40955	9/20/2021	9/20/2021 18:24	9.203990668	NA	NA	NA	Laser Altimeter	Res_Park	9.203990668	20210920_F25-2	25-2
40956	9/20/2021	9/20/2021 18:24	8.944891312	NA	NA	NA	Laser Altimeter	Res_Park	8.944891312	20210920_F25-2	25-2
40957	9/20/2021	9/20/2021 18:24	8.962152086	NA	NA	NA	Laser Altimeter	Res_Park	8.962152086	20210920_F25-2	25-2
40958	9/20/2021	9/20/2021 18:24	9.077951417	NA	NA	NA	Laser Altimeter	Res_Park	9.077951417	20210920_F25-2	25-2
40959	9/20/2021	9/20/2021 18:24	9.037979915	NA	NA	NA	Laser Altimeter	Res_Park	9.037979915	20210920_F25-2	25-2
40960	9/20/2021	9/20/2021 18:24	8.834959971	NA	NA	NA	Laser Altimeter	Res_Park	8.834959971	20210920_F25-2	25-2
40961	9/20/2021	9/20/2021 18:24	8.738832435	NA	NA	NA	Laser Altimeter	Res_Park	8.738832435	20210920_F25-2	25-2
40962	9/20/2021	9/20/2021 18:24	8.554595091	NA	NA	NA	Laser Altimeter	Res_Park	8.554595091	20210920_F25-2	25-2
40963	9/20/2021	9/20/2021 18:24	8.618931901	NA	NA	NA	Laser Altimeter	Res_Park	8.618931901	20210920_F25-2	25-2
40964	9/20/2021	9/20/2021 18:24	8.355080287	NA	NA	NA	Laser Altimeter	Res_Park	8.355080287	20210920_F25-2	25-2
40965	9/20/2021	9/20/2021 18:24	8.387935685	NA	NA	NA	Laser Altimeter	Res_Park	8.387935685	20210920_F25-2	25-2
40966	9/20/2021	9/20/2021 18:25	8.62928858	NA	NA	NA	Laser Altimeter	Res_Park	8.62928858	20210920_F25-2	25-2
40967	9/20/2021	9/20/2021 18:25	8.024525427	NA	NA	NA	Laser Altimeter	Res_Park	8.024525427	20210920_F25-2	25-2
40968	9/20/2021	9/20/2021 18:25	8.160601338	NA	NA	NA	Laser Altimeter	Res_Park	8.160601338	20210920_F25-2	25-2
40969	9/20/2021	9/20/2021 18:25	8.392006473	NA	NA	NA	Laser Altimeter	Res_Park	8.392006473	20210920_F25-2	25-2
40970	9/20/2021	9/20/2021 18:25	8.407452424	NA	NA	NA	Laser Altimeter	Res_Park	8.407452424	20210920_F25-2	25-2
40971	9/20/2021	9/20/2021 18:25	8.259553504	NA	NA	NA	Laser Altimeter	Res_Park	8.259553504	20210920_F25-2	25-2
40972	9/20/2021	9/20/2021 18:25	8.472142492	NA	NA	NA	Laser Altimeter	Res_Park	8.472142492	20210920_F25-2	25-2
40973	9/20/2021	9/20/2021 18:25	7.838768196	NA	NA	NA	Laser Altimeter	Res_Park	7.838768196	20210920_F25-2	25-2
40974	9/20/2021	9/20/2021 18:25	7.612015478	NA	NA	NA	Laser Altimeter	Res_Park	7.612015478	20210920_F25-2	25-2
40975	9/20/2021	9/20/2021 18:25	7.295860774	NA	NA	NA	Laser Altimeter	Res_Park	7.295860774	20210920_F25-2	25-2
40976	9/20/2021	9/20/2021 18:25	7.557844474	NA	NA	NA	Laser Altimeter	Res_Park	7.557844474	20210920_F25-2	25-2
40977	9/20/2021	9/20/2021 18:25	7.471277092	NA	NA	NA	Laser Altimeter	Res_Park	7.471277092	20210920_F25-2	25-2
40978	9/20/2021	9/20/2021 18:25	7.180141231	NA	NA	NA	Laser Altimeter	Res_Park	7.180141231	20210920_F25-2	25-2
40979	9/20/2021	9/20/2021 18:25	7.522683739	NA	NA	NA	Laser Altimeter	Res_Park	7.522683739	20210920_F25-2	25-2
40980	9/20/2021	9/20/2021 18:25	7.508044273	NA	NA	NA	Laser Altimeter	Res_Park	7.508044273	20210920_F25-2	25-2
40981	9/20/2021	9/20/2021 18:25	7.619580348	NA	NA	NA	Laser Altimeter	Res_Park	7.619580348	20210920_F25-2	25-2
40982	9/20/2021	9/20/2021 18:25	7.292493322	NA	NA	NA	Laser Altimeter	Res_Park	7.292493322	20210920_F25-2	25-2
40983	9/20/2021	9/20/2021 18:25	7.376555844	NA	NA	NA	Laser Altimeter	Res_Park	7.376555844	20210920_F25-2	25-2
40984	9/20/2021	9/20/2021 18:25	7.666645183	NA	NA	NA	Laser Altimeter	Res_Park	7.666645183	20210920_F25-2	25-2
40985	9/20/2021	9/20/2021 18:25	7.7562944	NA	NA	NA	Laser Altimeter	Res_Park	7.7562944	20210920_F25-2	25-2
40986	9/20/2021	9/20/2021 18:25	7.677726614	NA	NA	NA	Laser Altimeter	Res_Park	7.677726614	20210920_F25-2	25-2
40987	9/20/2021	9/20/2021 18:25	7.388814079	NA	NA	NA	Laser Altimeter	Res_Park	7.388814079	20210920_F25-2	25-2
40988	9/20/2021	9/20/2021 18:25	7.504189985	NA	NA	NA	Laser Altimeter	Res_Park	7.504189985	20210920_F25-2	25-2
40989	9/20/2021	9/20/2021 18:25	7.902860995	NA	NA	NA	Laser Altimeter	Res_Park	7.902860995	20210920_F25-2	25-2
40990	9/20/2021	9/20/2021 18:25	7.949897779	NA	NA	NA	Laser Altimeter	Res_Park	7.949897779	20210920_F25-2	25-2
40991	9/20/2021	9/20/2021 18:25	7.919485484	NA	NA	NA	Laser Altimeter	Res_Park	7.919485484	20210920_F25-2	25-2
40992	9/20/2021	9/20/2021 18:25	8.437416636	NA	NA	NA	Laser Altimeter	Res_Park	8.437416636	20210920_F25-2	25-2
40993	9/20/2021	9/20/2021 18:25	8.070092039	NA	NA	NA	Laser Altimeter	Res_Park	8.070092039	20210920_F25-2	25-2
40994	9/20/2021	9/20/2021 18:25	8.721529	NA	NA	NA	Laser Altimeter	Res_Park	8.721529	20210920_F25-2	25-2
40995	9/20/2021	9/20/2021 18:25	9.116265342	NA	NA	NA	Laser Altimeter	Res_Park	9.116265342	20210920_F25-2	25-2
40996	9/20/2021	9/20/2021 18:25	9.368425789	NA	NA	NA	Laser Altimeter	Res_Park	9.368425789	20210920_F25-2	25-2
40997	9/20/2021	9/20/2021 18:25	9.50008068	NA	NA	NA	Laser Altimeter	Res_Park	9.50008068	20210920_F25-2	25-2
40998	9/20/2021	9/20/2021 18:25	9.385322996	NA	NA	NA	Laser Altimeter	Res_Park	9.385322996	20210920_F25-2	25-2
40999	9/20/2021	9/20/2021 18:25	9.906004604	NA	NA	NA	Laser Altimeter	Res_Park	9.906004604	20210920_F25-2	25-2
41000	9/20/2021	9/20/2021 18:25	9.878218287	NA	NA	NA	Laser Altimeter	Res_Park	9.878218287	20210920_F25-2	25-2
41001	9/20/2021	9/20/2021 18:25	9.933115846	NA	NA	NA	Laser Altimeter	Res_Park	9.933115846	20210920_F25-2	25-2
41002	9/20/2021	9/20/2021 18:25	10.12377145	NA	NA	NA	Laser Altimeter	Res_Park	10.12377145	20210920_F25-2	25-2
41003	9/20/2021	9/20/2021 18:25	10.13255939	NA	NA	NA	Laser Altimeter	Res_Park	10.13255939	20210920_F25-2	25-2
41004	9/20/2021	9/20/2021 18:25	10.18765914	NA	NA	NA	Laser Altimeter	Res_Park	10.18765914	20210920_F25-2	25-2
41005	9/20/2021	9/20/2021 18:25	10.1947813	NA	NA	NA	Laser Altimeter	Res_Park	10.1947813	20210920_F25-2	25-2
41006	9/20/2021	9/20/2021 18:25	10.30060125	NA	NA	NA	Laser Altimeter	Res_Park	10.30060125	20210920_F25-2	25-2
41007	9/20/2021	9/20/2021 18:25	10.29313033	NA	NA	NA	Laser Altimeter	Res_Park	10.29313033	20210920_F25-2	25-2
41008	9/20/2021	9/20/2021 18:25	10.33576253	NA	NA	NA	Laser Altimeter	Res_Park	10.33576253	20210920_F25-2	25-2
41009	9/20/2021	9/20/2021 18:25	10.31149978	NA	NA	NA	Laser Altimeter	Res_Park	10.31149978	20210920_F25-2	25-2
41010	9/20/2021	9/20/2021 18:25	10.25027223	NA	NA	NA	Laser Altimeter	Res_Park	10.25027223	20210920_F25-2	25-2
41011	9/20/2021	9/20/2021 18:25	10.40199	NA	NA	NA	Laser Altimeter	Res_Park	10.40199	20210920_F25-2	25-2
41012	9/20/2021	9/20/2021 18:25	10.3757867	NA	NA	NA	Laser Altimeter	Res_Park	10.3757867	20210920_F25-2	25-2
41013	9/20/2021	9/20/2021 18:25	10.37309496	NA	NA	NA	Laser Altimeter	Res_Park	10.37309496	20210920_F25-2	25-2
41014	9/20/2021	9/20/2021 18:25	10.26986404	NA	NA	NA	Laser Altimeter	Res_Park	10.26986404	20210920_F25-2	25-2
41015	9/20/2021	9/20/2021 18:25	10.07658563	NA	NA	NA	Laser Altimeter	Res_Park	10.07658563	20210920_F25-2	25-2
41016	9/20/2021	9/20/2021 18:25	10.05220322	NA	NA	NA	Laser Altimeter	Res_Park	10.05220322	20210920_F25-2	25-2
41017	9/20/2021	9/20/2021 18:25	10.14653355	NA	NA	NA	Laser Altimeter	Res_Park	10.14653355	20210920_F25-2	25-2
41018	9/20/2021	9/20/2021 18:25	10.3874731	NA	NA	NA	Laser Altimeter	Res_Park	10.3874731	20210920_F25-2	25-2
41019	9/20/2021	9/20/2021 18:25	10.35163317	NA	NA	NA	Laser Altimeter	Res_Park	10.35163317	20210920_F25-2	25-2
41020	9/20/2021	9/20/2021 18:25	10.47869721	NA	NA	NA	Laser Altimeter	Res_Park	10.47869721	20210920_F25-2	25-2
41021	9/20/2021	9/20/2021 18:25	10.14950276	NA	NA	NA	Laser Altimeter	Res_Park	10.14950276	20210920_F25-2	25-2
41022	9/20/2021	9/20/2021 18:25	10.29642118	NA	NA	NA	Laser Altimeter	Res_Park	10.29642118	20210920_F25-2	25-2
41023	9/20/2021	9/20/2021 18:25	10.37432632	NA	NA	NA	Laser Altimeter	Res_Park	10.37432632	20210920_F25-2	25-2
41024	9/20/2021	9/20/2021 18:25	9.830360351	NA	NA	NA	Laser Altimeter	Res_Park	9.830360351	20210920_F25-2	25-2
41025	9/20/2021	9/20/2021 18:25	10.21821699	NA	NA	NA	Laser Altimeter	Res_Park	10.21821699	20210920_F25-2	25-2
41026	9/20/2021	9/20/2021 18:26	10.44188144	NA	NA	NA	Laser Altimeter	Res_Park	10.44188144	20210920_F25-2	25-2
41027	9/20/2021	9/20/2021 18:26	10.3593222	NA	NA	NA	Laser Altimeter	Res_Park	10.3593222	20210920_F25-2	25-2
41028	9/20/2021	9/20/2021 18:26	10.38974858	NA	NA	NA	Laser Altimeter	Res_Park	10.38974858	20210920_F25-2	25-2
41029	9/20/2021	9/20/2021 18:26	10.69942986	NA	NA	NA	Laser Altimeter	Res_Park	10.69942986	20210920_F25-2	25-2
41030	9/20/2021	9/20/2021 18:26	10.77551395	NA	NA	NA	Laser Altimeter	Res_Park	10.77551395	20210920_F25-2	25-2
41031	9/20/2021	9/20/2021 18:26	10.85758405	NA	NA	NA	Laser Altimeter	Res_Park	10.85758405	20210920_F25-2	25-2
41032	9/20/2021	9/20/2021 18:26	11.0877687	NA	NA	NA	Laser Altimeter	Res_Park	11.0877687	20210920_F25-2	25-2
41033	9/20/2021	9/20/2021 18:26	11.08768817	NA	NA	NA	Laser Altimeter	Res_Park	11.08768817	20210920_F25-2	25-2
41034	9/20/2021	9/20/2021 18:26	10.97403874	NA	NA	NA	Laser Altimeter	Res_Park	10.97403874	20210920_F25-2	25-2
41035	9/20/2021	9/20/2021 18:26	11.43066713	NA	NA	NA	Laser Altimeter	Res_Park	11.43066713	20210920_F25-2	25-2
41036	9/20/2021	9/20/2021 18:26	11.269844	NA	NA	NA	Laser Altimeter	Res_Park	11.269844	20210920_F25-2	25-2
41037	9/20/2021	9/20/2021 18:26	12.65409511	NA	NA	NA	Laser Altimeter	Res_Park	12.65409511	20210920_F25-2	25-2
2893	9/24/2021	9/24/2021 18:09	66	7	1.1	NA	CatLog	Res_Park	45.202	20210924_F26-2	26-2
2894	9/24/2021	9/24/2021 18:09	54	6	1.4	NA	CatLog	Res_Park	33.202	20210924_F26-2	26-2
2895	9/24/2021	9/24/2021 18:09	58	6	1.4	NA	CatLog	Res_Park	37.202	20210924_F26-2	26-2
2896	9/24/2021	9/24/2021 18:09	64	6	1.4	NA	CatLog	Res_Park	43.202	20210924_F26-2	26-2
2897	9/24/2021	9/24/2021 18:10	62	7	1.1	NA	CatLog	Res_Park	41.202	20210924_F26-2	26-2
2898	9/24/2021	9/24/2021 18:10	62	7	1.1	NA	CatLog	Res_Park	41.202	20210924_F26-2	26-2
2899	9/24/2021	9/24/2021 18:10	46	6	1.4	NA	CatLog	Res_Park	25.202	20210924_F26-2	26-2
2900	9/24/2021	9/24/2021 18:11	62	7	1.1	NA	CatLog	Res_Park	41.202	20210924_F26-2	26-2
2901	9/24/2021	9/24/2021 18:11	56	7	1.1	NA	CatLog	Res_Park	35.202	20210924_F26-2	26-2
2902	9/24/2021	9/24/2021 18:11	56	6	1.4	NA	CatLog	Res_Park	35.202	20210924_F26-2	26-2
2903	9/24/2021	9/24/2021 18:12	60	6	1.4	NA	CatLog	Res_Park	39.202	20210924_F26-2	26-2
2904	9/24/2021	9/24/2021 18:12	58	5	1.5	NA	CatLog	Res_Park	37.202	20210924_F26-2	26-2
2905	9/24/2021	9/24/2021 18:12	48	6	1.4	NA	CatLog	Res_Park	27.202	20210924_F26-2	26-2
2906	9/24/2021	9/24/2021 18:12	50	6	1.4	NA	CatLog	Res_Park	29.202	20210924_F26-2	26-2
2907	9/24/2021	9/24/2021 18:13	62	7	1.1	NA	CatLog	Res_Park	41.202	20210924_F26-2	26-2
2908	9/24/2021	9/24/2021 18:13	56	7	1.1	NA	CatLog	Res_Park	35.202	20210924_F26-2	26-2
2909	9/24/2021	9/24/2021 18:13	54	7	1.1	NA	CatLog	Res_Park	33.202	20210924_F26-2	26-2
2910	9/24/2021	9/24/2021 18:14	64	6	1.4	NA	CatLog	Res_Park	43.202	20210924_F26-2	26-2
2911	9/24/2021	9/24/2021 18:14	54	6	1.4	NA	CatLog	Res_Park	33.202	20210924_F26-2	26-2
2912	9/24/2021	9/24/2021 18:14	70	7	1.1	NA	CatLog	Res_Park	49.202	20210924_F26-2	26-2
5996	9/24/2021	9/24/2021 18:08	70	18	0.5	NA	Ornitela	Res_Park	18.55	20210924_F26-2	26-2
5997	9/24/2021	9/24/2021 18:08	71	18	0.5	NA	Ornitela	Res_Park	19.55	20210924_F26-2	26-2
5998	9/24/2021	9/24/2021 18:09	72	18	0.5	NA	Ornitela	Res_Park	20.55	20210924_F26-2	26-2
5999	9/24/2021	9/24/2021 18:09	72	18	0.5	NA	Ornitela	Res_Park	20.55	20210924_F26-2	26-2
6000	9/24/2021	9/24/2021 18:09	71	18	0.5	NA	Ornitela	Res_Park	19.55	20210924_F26-2	26-2
6001	9/24/2021	9/24/2021 18:09	72	18	0.5	NA	Ornitela	Res_Park	20.55	20210924_F26-2	26-2
6002	9/24/2021	9/24/2021 18:09	73	18	0.5	NA	Ornitela	Res_Park	21.55	20210924_F26-2	26-2
6003	9/24/2021	9/24/2021 18:09	73	18	0.5	NA	Ornitela	Res_Park	21.55	20210924_F26-2	26-2
6004	9/24/2021	9/24/2021 18:09	72	18	0.5	NA	Ornitela	Res_Park	20.55	20210924_F26-2	26-2
6005	9/24/2021	9/24/2021 18:09	73	18	0.5	NA	Ornitela	Res_Park	21.55	20210924_F26-2	26-2
6006	9/24/2021	9/24/2021 18:09	72	18	0.5	NA	Ornitela	Res_Park	20.55	20210924_F26-2	26-2
6007	9/24/2021	9/24/2021 18:09	73	18	0.5	NA	Ornitela	Res_Park	21.55	20210924_F26-2	26-2
6008	9/24/2021	9/24/2021 18:09	74	18	0.5	NA	Ornitela	Res_Park	22.55	20210924_F26-2	26-2
6009	9/24/2021	9/24/2021 18:09	74	18	0.5	NA	Ornitela	Res_Park	22.55	20210924_F26-2	26-2
6010	9/24/2021	9/24/2021 18:10	73	18	0.5	NA	Ornitela	Res_Park	21.55	20210924_F26-2	26-2
6011	9/24/2021	9/24/2021 18:10	72	18	0.5	NA	Ornitela	Res_Park	20.55	20210924_F26-2	26-2
6012	9/24/2021	9/24/2021 18:10	72	18	0.5	NA	Ornitela	Res_Park	20.55	20210924_F26-2	26-2
6013	9/24/2021	9/24/2021 18:10	73	18	0.5	NA	Ornitela	Res_Park	21.55	20210924_F26-2	26-2
6014	9/24/2021	9/24/2021 18:10	73	18	0.5	NA	Ornitela	Res_Park	21.55	20210924_F26-2	26-2
6015	9/24/2021	9/24/2021 18:10	73	18	0.5	NA	Ornitela	Res_Park	21.55	20210924_F26-2	26-2
6016	9/24/2021	9/24/2021 18:10	71	18	0.5	NA	Ornitela	Res_Park	19.55	20210924_F26-2	26-2
6017	9/24/2021	9/24/2021 18:10	70	18	0.5	NA	Ornitela	Res_Park	18.55	20210924_F26-2	26-2
6018	9/24/2021	9/24/2021 18:10	68	18	0.5	NA	Ornitela	Res_Park	16.55	20210924_F26-2	26-2
6019	9/24/2021	9/24/2021 18:10	68	18	0.5	NA	Ornitela	Res_Park	16.55	20210924_F26-2	26-2
6020	9/24/2021	9/24/2021 18:10	69	18	0.5	NA	Ornitela	Res_Park	17.55	20210924_F26-2	26-2
6021	9/24/2021	9/24/2021 18:10	69	18	0.5	NA	Ornitela	Res_Park	17.55	20210924_F26-2	26-2
6022	9/24/2021	9/24/2021 18:11	69	18	0.5	NA	Ornitela	Res_Park	17.55	20210924_F26-2	26-2
6023	9/24/2021	9/24/2021 18:11	69	18	0.5	NA	Ornitela	Res_Park	17.55	20210924_F26-2	26-2
6024	9/24/2021	9/24/2021 18:11	69	18	0.5	NA	Ornitela	Res_Park	17.55	20210924_F26-2	26-2
6025	9/24/2021	9/24/2021 18:11	69	18	0.5	NA	Ornitela	Res_Park	17.55	20210924_F26-2	26-2
6026	9/24/2021	9/24/2021 18:11	70	18	0.5	NA	Ornitela	Res_Park	18.55	20210924_F26-2	26-2
6027	9/24/2021	9/24/2021 18:11	71	17	0.6	NA	Ornitela	Res_Park	19.55	20210924_F26-2	26-2
6028	9/24/2021	9/24/2021 18:11	71	18	0.5	NA	Ornitela	Res_Park	19.55	20210924_F26-2	26-2
6029	9/24/2021	9/24/2021 18:11	71	18	0.5	NA	Ornitela	Res_Park	19.55	20210924_F26-2	26-2
6030	9/24/2021	9/24/2021 18:11	71	18	0.5	NA	Ornitela	Res_Park	19.55	20210924_F26-2	26-2
6031	9/24/2021	9/24/2021 18:11	71	18	0.5	NA	Ornitela	Res_Park	19.55	20210924_F26-2	26-2
6032	9/24/2021	9/24/2021 18:11	71	18	0.5	NA	Ornitela	Res_Park	19.55	20210924_F26-2	26-2
6033	9/24/2021	9/24/2021 18:11	72	18	0.5	NA	Ornitela	Res_Park	20.55	20210924_F26-2	26-2
6034	9/24/2021	9/24/2021 18:12	72	18	0.5	NA	Ornitela	Res_Park	20.55	20210924_F26-2	26-2
6035	9/24/2021	9/24/2021 18:12	73	18	0.5	NA	Ornitela	Res_Park	21.55	20210924_F26-2	26-2
6036	9/24/2021	9/24/2021 18:12	72	18	0.5	NA	Ornitela	Res_Park	20.55	20210924_F26-2	26-2
6037	9/24/2021	9/24/2021 18:12	71	18	0.5	NA	Ornitela	Res_Park	19.55	20210924_F26-2	26-2
6038	9/24/2021	9/24/2021 18:12	71	18	0.5	NA	Ornitela	Res_Park	19.55	20210924_F26-2	26-2
6039	9/24/2021	9/24/2021 18:12	72	18	0.5	NA	Ornitela	Res_Park	20.55	20210924_F26-2	26-2
6040	9/24/2021	9/24/2021 18:12	71	18	0.5	NA	Ornitela	Res_Park	19.55	20210924_F26-2	26-2
6041	9/24/2021	9/24/2021 18:12	71	18	0.5	NA	Ornitela	Res_Park	19.55	20210924_F26-2	26-2
6042	9/24/2021	9/24/2021 18:12	71	18	0.5	NA	Ornitela	Res_Park	19.55	20210924_F26-2	26-2
6043	9/24/2021	9/24/2021 18:12	71	18	0.5	NA	Ornitela	Res_Park	19.55	20210924_F26-2	26-2
6044	9/24/2021	9/24/2021 18:12	71	18	0.5	NA	Ornitela	Res_Park	19.55	20210924_F26-2	26-2
6045	9/24/2021	9/24/2021 18:12	71	18	0.5	NA	Ornitela	Res_Park	19.55	20210924_F26-2	26-2
6046	9/24/2021	9/24/2021 18:13	70	18	0.5	NA	Ornitela	Res_Park	18.55	20210924_F26-2	26-2
6047	9/24/2021	9/24/2021 18:13	69	18	0.5	NA	Ornitela	Res_Park	17.55	20210924_F26-2	26-2
6048	9/24/2021	9/24/2021 18:13	69	18	0.5	NA	Ornitela	Res_Park	17.55	20210924_F26-2	26-2
6049	9/24/2021	9/24/2021 18:13	70	18	0.5	NA	Ornitela	Res_Park	18.55	20210924_F26-2	26-2
6050	9/24/2021	9/24/2021 18:13	71	18	0.5	NA	Ornitela	Res_Park	19.55	20210924_F26-2	26-2
6051	9/24/2021	9/24/2021 18:13	71	18	0.5	NA	Ornitela	Res_Park	19.55	20210924_F26-2	26-2
6052	9/24/2021	9/24/2021 18:13	70	18	0.5	NA	Ornitela	Res_Park	18.55	20210924_F26-2	26-2
6053	9/24/2021	9/24/2021 18:13	70	18	0.5	NA	Ornitela	Res_Park	18.55	20210924_F26-2	26-2
6054	9/24/2021	9/24/2021 18:13	70	18	0.5	NA	Ornitela	Res_Park	18.55	20210924_F26-2	26-2
6055	9/24/2021	9/24/2021 18:13	69	18	0.5	NA	Ornitela	Res_Park	17.55	20210924_F26-2	26-2
6056	9/24/2021	9/24/2021 18:13	69	18	0.5	NA	Ornitela	Res_Park	17.55	20210924_F26-2	26-2
6057	9/24/2021	9/24/2021 18:13	70	18	0.5	NA	Ornitela	Res_Park	18.55	20210924_F26-2	26-2
6058	9/24/2021	9/24/2021 18:14	70	18	0.5	NA	Ornitela	Res_Park	18.55	20210924_F26-2	26-2
6059	9/24/2021	9/24/2021 18:14	70	18	0.5	NA	Ornitela	Res_Park	18.55	20210924_F26-2	26-2
6060	9/24/2021	9/24/2021 18:14	70	18	0.5	NA	Ornitela	Res_Park	18.55	20210924_F26-2	26-2
6061	9/24/2021	9/24/2021 18:14	71	18	0.5	NA	Ornitela	Res_Park	19.55	20210924_F26-2	26-2
6062	9/24/2021	9/24/2021 18:14	71	18	0.5	NA	Ornitela	Res_Park	19.55	20210924_F26-2	26-2
6063	9/24/2021	9/24/2021 18:14	71	18	0.5	NA	Ornitela	Res_Park	19.55	20210924_F26-2	26-2
6064	9/24/2021	9/24/2021 18:14	71	18	0.5	NA	Ornitela	Res_Park	19.55	20210924_F26-2	26-2
6065	9/24/2021	9/24/2021 18:14	70	18	0.5	NA	Ornitela	Res_Park	18.55	20210924_F26-2	26-2
6066	9/24/2021	9/24/2021 18:14	70	18	0.5	NA	Ornitela	Res_Park	18.55	20210924_F26-2	26-2
6067	9/24/2021	9/24/2021 18:14	70	18	0.5	NA	Ornitela	Res_Park	18.55	20210924_F26-2	26-2
15851	9/24/2021	9/24/2021 18:08	3.49860174	NA	NA	NA	AxyAir	Res_Park	3.49860174	20210924_F26-2	26-2
15852	9/24/2021	9/24/2021 18:08	6.142922154	NA	NA	NA	AxyAir	Res_Park	6.142922154	20210924_F26-2	26-2
15853	9/24/2021	9/24/2021 18:09	4.436032039	NA	NA	NA	AxyAir	Res_Park	4.436032039	20210924_F26-2	26-2
15854	9/24/2021	9/24/2021 18:09	5.287630425	NA	NA	NA	AxyAir	Res_Park	5.287630425	20210924_F26-2	26-2
15855	9/24/2021	9/24/2021 18:09	7.588937023	NA	NA	NA	AxyAir	Res_Park	7.588937023	20210924_F26-2	26-2
15856	9/24/2021	9/24/2021 18:09	4.177194009	NA	NA	NA	AxyAir	Res_Park	4.177194009	20210924_F26-2	26-2
15857	9/24/2021	9/24/2021 18:09	4.687259428	NA	NA	NA	AxyAir	Res_Park	4.687259428	20210924_F26-2	26-2
15858	9/24/2021	9/24/2021 18:09	3.492662847	NA	NA	NA	AxyAir	Res_Park	3.492662847	20210924_F26-2	26-2
15859	9/24/2021	9/24/2021 18:09	7.157512936	NA	NA	NA	AxyAir	Res_Park	7.157512936	20210924_F26-2	26-2
15860	9/24/2021	9/24/2021 18:09	2.469405338	NA	NA	NA	AxyAir	Res_Park	2.469405338	20210924_F26-2	26-2
15861	9/24/2021	9/24/2021 18:09	10.39422832	NA	NA	NA	AxyAir	Res_Park	10.39422832	20210924_F26-2	26-2
15862	9/24/2021	9/24/2021 18:09	38.80201183	NA	NA	NA	AxyAir	Res_Park	38.80201183	20210924_F26-2	26-2
15863	9/24/2021	9/24/2021 18:09	12.44921953	NA	NA	NA	AxyAir	Res_Park	12.44921953	20210924_F26-2	26-2
15864	9/24/2021	9/24/2021 18:09	9.548171875	NA	NA	NA	AxyAir	Res_Park	9.548171875	20210924_F26-2	26-2
15865	9/24/2021	9/24/2021 18:10	6.818836431	NA	NA	NA	AxyAir	Res_Park	6.818836431	20210924_F26-2	26-2
15866	9/24/2021	9/24/2021 18:10	6.818836431	NA	NA	NA	AxyAir	Res_Park	6.818836431	20210924_F26-2	26-2
15867	9/24/2021	9/24/2021 18:10	5.966130251	NA	NA	NA	AxyAir	Res_Park	5.966130251	20210924_F26-2	26-2
15868	9/24/2021	9/24/2021 18:10	7.501073755	NA	NA	NA	AxyAir	Res_Park	7.501073755	20210924_F26-2	26-2
15869	9/24/2021	9/24/2021 18:10	10.7462321	NA	NA	NA	AxyAir	Res_Park	10.7462321	20210924_F26-2	26-2
15870	9/24/2021	9/24/2021 18:10	9.295411945	NA	NA	NA	AxyAir	Res_Park	9.295411945	20210924_F26-2	26-2
15871	9/24/2021	9/24/2021 18:10	11.08764382	NA	NA	NA	AxyAir	Res_Park	11.08764382	20210924_F26-2	26-2
15872	9/24/2021	9/24/2021 18:10	9.978114607	NA	NA	NA	AxyAir	Res_Park	9.978114607	20210924_F26-2	26-2
15873	9/24/2021	9/24/2021 18:10	5.795601077	NA	NA	NA	AxyAir	Res_Park	5.795601077	20210924_F26-2	26-2
15874	9/24/2021	9/24/2021 18:10	3.834804477	NA	NA	NA	AxyAir	Res_Park	3.834804477	20210924_F26-2	26-2
15875	9/24/2021	9/24/2021 18:10	3.152912845	NA	NA	NA	AxyAir	Res_Park	3.152912845	20210924_F26-2	26-2
15876	9/24/2021	9/24/2021 18:10	5.880865162	NA	NA	NA	AxyAir	Res_Park	5.880865162	20210924_F26-2	26-2
15877	9/24/2021	9/24/2021 18:11	3.748289796	NA	NA	NA	AxyAir	Res_Park	3.748289796	20210924_F26-2	26-2
15878	9/24/2021	9/24/2021 18:11	2.385050488	NA	NA	NA	AxyAir	Res_Park	2.385050488	20210924_F26-2	26-2
15879	9/24/2021	9/24/2021 18:11	3.747015084	NA	NA	NA	AxyAir	Res_Park	3.747015084	20210924_F26-2	26-2
15880	9/24/2021	9/24/2021 18:11	4.25812222	NA	NA	NA	AxyAir	Res_Park	4.25812222	20210924_F26-2	26-2
15881	9/24/2021	9/24/2021 18:11	3.406297071	NA	NA	NA	AxyAir	Res_Park	3.406297071	20210924_F26-2	26-2
15882	9/24/2021	9/24/2021 18:11	3.06455222	NA	NA	NA	AxyAir	Res_Park	3.06455222	20210924_F26-2	26-2
15883	9/24/2021	9/24/2021 18:11	6.726693813	NA	NA	NA	AxyAir	Res_Park	6.726693813	20210924_F26-2	26-2
15884	9/24/2021	9/24/2021 18:11	7.578620711	NA	NA	NA	AxyAir	Res_Park	7.578620711	20210924_F26-2	26-2
15885	9/24/2021	9/24/2021 18:11	6.385951173	NA	NA	NA	AxyAir	Res_Park	6.385951173	20210924_F26-2	26-2
15886	9/24/2021	9/24/2021 18:11	6.556320485	NA	NA	NA	AxyAir	Res_Park	6.556320485	20210924_F26-2	26-2
15887	9/24/2021	9/24/2021 18:11	2.63794421	NA	NA	NA	AxyAir	Res_Park	2.63794421	20210924_F26-2	26-2
15888	9/24/2021	9/24/2021 18:11	5.44713741	NA	NA	NA	AxyAir	Res_Park	5.44713741	20210924_F26-2	26-2
15889	9/24/2021	9/24/2021 18:12	7.065047397	NA	NA	NA	AxyAir	Res_Park	7.065047397	20210924_F26-2	26-2
15890	9/24/2021	9/24/2021 18:12	5.276852174	NA	NA	NA	AxyAir	Res_Park	5.276852174	20210924_F26-2	26-2
15891	9/24/2021	9/24/2021 18:12	6.809563834	NA	NA	NA	AxyAir	Res_Park	6.809563834	20210924_F26-2	26-2
15892	9/24/2021	9/24/2021 18:12	5.191711061	NA	NA	NA	AxyAir	Res_Park	5.191711061	20210924_F26-2	26-2
15893	9/24/2021	9/24/2021 18:12	13.96652114	NA	NA	NA	AxyAir	Res_Park	13.96652114	20210924_F26-2	26-2
15894	9/24/2021	9/24/2021 18:12	5.021431845	NA	NA	NA	AxyAir	Res_Park	5.021431845	20210924_F26-2	26-2
15895	9/24/2021	9/24/2021 18:12	10.22023253	NA	NA	NA	AxyAir	Res_Park	10.22023253	20210924_F26-2	26-2
15896	9/24/2021	9/24/2021 18:12	9.964550475	NA	NA	NA	AxyAir	Res_Park	9.964550475	20210924_F26-2	26-2
15897	9/24/2021	9/24/2021 18:12	8.260234551	NA	NA	NA	AxyAir	Res_Park	8.260234551	20210924_F26-2	26-2
15898	9/24/2021	9/24/2021 18:12	3.57665407	NA	NA	NA	AxyAir	Res_Park	3.57665407	20210924_F26-2	26-2
15899	9/24/2021	9/24/2021 18:12	10.99107209	NA	NA	NA	AxyAir	Res_Park	10.99107209	20210924_F26-2	26-2
15900	9/24/2021	9/24/2021 18:12	13.46423561	NA	NA	NA	AxyAir	Res_Park	13.46423561	20210924_F26-2	26-2
15901	9/24/2021	9/24/2021 18:13	10.13845322	NA	NA	NA	AxyAir	Res_Park	10.13845322	20210924_F26-2	26-2
15902	9/24/2021	9/24/2021 18:13	11.41741924	NA	NA	NA	AxyAir	Res_Park	11.41741924	20210924_F26-2	26-2
15903	9/24/2021	9/24/2021 18:13	9.282775871	NA	NA	NA	AxyAir	Res_Park	9.282775871	20210924_F26-2	26-2
15904	9/24/2021	9/24/2021 18:13	4.684072442	NA	NA	NA	AxyAir	Res_Park	4.684072442	20210924_F26-2	26-2
15905	9/24/2021	9/24/2021 18:13	2.469405338	NA	NA	NA	AxyAir	Res_Park	2.469405338	20210924_F26-2	26-2
15906	9/24/2021	9/24/2021 18:13	4.852808101	NA	NA	NA	AxyAir	Res_Park	4.852808101	20210924_F26-2	26-2
15907	9/24/2021	9/24/2021 18:13	2.468565261	NA	NA	NA	AxyAir	Res_Park	2.468565261	20210924_F26-2	26-2
15908	9/24/2021	9/24/2021 18:13	3.149697227	NA	NA	NA	AxyAir	Res_Park	3.149697227	20210924_F26-2	26-2
15909	9/24/2021	9/24/2021 18:13	7.490873417	NA	NA	NA	AxyAir	Res_Park	7.490873417	20210924_F26-2	26-2
15910	9/24/2021	9/24/2021 18:13	6.213470655	NA	NA	NA	AxyAir	Res_Park	6.213470655	20210924_F26-2	26-2
15911	9/24/2021	9/24/2021 18:13	5.191711061	NA	NA	NA	AxyAir	Res_Park	5.191711061	20210924_F26-2	26-2
15912	9/24/2021	9/24/2021 18:13	1.957092176	NA	NA	NA	AxyAir	Res_Park	1.957092176	20210924_F26-2	26-2
15913	9/24/2021	9/24/2021 18:14	3.148625355	NA	NA	NA	AxyAir	Res_Park	3.148625355	20210924_F26-2	26-2
15914	9/24/2021	9/24/2021 18:14	7.914029484	NA	NA	NA	AxyAir	Res_Park	7.914029484	20210924_F26-2	26-2
15915	9/24/2021	9/24/2021 18:14	11.57613867	NA	NA	NA	AxyAir	Res_Park	11.57613867	20210924_F26-2	26-2
15916	9/24/2021	9/24/2021 18:14	6.043167352	NA	NA	NA	AxyAir	Res_Park	6.043167352	20210924_F26-2	26-2
15917	9/24/2021	9/24/2021 18:14	8.172247263	NA	NA	NA	AxyAir	Res_Park	8.172247263	20210924_F26-2	26-2
15918	9/24/2021	9/24/2021 18:14	4.084967904	NA	NA	NA	AxyAir	Res_Park	4.084967904	20210924_F26-2	26-2
15919	9/24/2021	9/24/2021 18:14	2.979408216	NA	NA	NA	AxyAir	Res_Park	2.979408216	20210924_F26-2	26-2
15920	9/24/2021	9/24/2021 18:14	9.109241252	NA	NA	NA	AxyAir	Res_Park	9.109241252	20210924_F26-2	26-2
15921	9/24/2021	9/24/2021 18:14	3.829589717	NA	NA	NA	AxyAir	Res_Park	3.829589717	20210924_F26-2	26-2
15922	9/24/2021	9/24/2021 18:14	-0.255233801	NA	NA	NA	AxyAir	Res_Park	-0.255233801	20210924_F26-2	26-2
42195	9/24/2021	9/24/2021 18:08	11.74611935	NA	NA	NA	Laser Altimeter	Res_Park	11.74611935	20210924_F26-2	26-2
42196	9/24/2021	9/24/2021 18:08	11.63899384	NA	NA	NA	Laser Altimeter	Res_Park	11.63899384	20210924_F26-2	26-2
42197	9/24/2021	9/24/2021 18:08	11.49981223	NA	NA	NA	Laser Altimeter	Res_Park	11.49981223	20210924_F26-2	26-2
42198	9/24/2021	9/24/2021 18:08	11.16329138	NA	NA	NA	Laser Altimeter	Res_Park	11.16329138	20210924_F26-2	26-2
42199	9/24/2021	9/24/2021 18:08	11.31123749	NA	NA	NA	Laser Altimeter	Res_Park	11.31123749	20210924_F26-2	26-2
42200	9/24/2021	9/24/2021 18:08	11.42783935	NA	NA	NA	Laser Altimeter	Res_Park	11.42783935	20210924_F26-2	26-2
42201	9/24/2021	9/24/2021 18:08	11.38090148	NA	NA	NA	Laser Altimeter	Res_Park	11.38090148	20210924_F26-2	26-2
42202	9/24/2021	9/24/2021 18:08	11.59239721	NA	NA	NA	Laser Altimeter	Res_Park	11.59239721	20210924_F26-2	26-2
42203	9/24/2021	9/24/2021 18:08	11.6338228	NA	NA	NA	Laser Altimeter	Res_Park	11.6338228	20210924_F26-2	26-2
42204	9/24/2021	9/24/2021 18:08	11.72234551	NA	NA	NA	Laser Altimeter	Res_Park	11.72234551	20210924_F26-2	26-2
42205	9/24/2021	9/24/2021 18:09	11.8361542	NA	NA	NA	Laser Altimeter	Res_Park	11.8361542	20210924_F26-2	26-2
42206	9/24/2021	9/24/2021 18:09	11.84583767	NA	NA	NA	Laser Altimeter	Res_Park	11.84583767	20210924_F26-2	26-2
42207	9/24/2021	9/24/2021 18:09	11.85426534	NA	NA	NA	Laser Altimeter	Res_Park	11.85426534	20210924_F26-2	26-2
42208	9/24/2021	9/24/2021 18:09	11.73777456	NA	NA	NA	Laser Altimeter	Res_Park	11.73777456	20210924_F26-2	26-2
42209	9/24/2021	9/24/2021 18:09	11.56298981	NA	NA	NA	Laser Altimeter	Res_Park	11.56298981	20210924_F26-2	26-2
42210	9/24/2021	9/24/2021 18:09	11.53524471	NA	NA	NA	Laser Altimeter	Res_Park	11.53524471	20210924_F26-2	26-2
42211	9/24/2021	9/24/2021 18:09	11.67315761	NA	NA	NA	Laser Altimeter	Res_Park	11.67315761	20210924_F26-2	26-2
42212	9/24/2021	9/24/2021 18:09	11.75128873	NA	NA	NA	Laser Altimeter	Res_Park	11.75128873	20210924_F26-2	26-2
42213	9/24/2021	9/24/2021 18:09	11.87886367	NA	NA	NA	Laser Altimeter	Res_Park	11.87886367	20210924_F26-2	26-2
42214	9/24/2021	9/24/2021 18:09	11.25086223	NA	NA	NA	Laser Altimeter	Res_Park	11.25086223	20210924_F26-2	26-2
42215	9/24/2021	9/24/2021 18:09	11.85956629	NA	NA	NA	Laser Altimeter	Res_Park	11.85956629	20210924_F26-2	26-2
42216	9/24/2021	9/24/2021 18:09	11.81274113	NA	NA	NA	Laser Altimeter	Res_Park	11.81274113	20210924_F26-2	26-2
42217	9/24/2021	9/24/2021 18:09	11.81647529	NA	NA	NA	Laser Altimeter	Res_Park	11.81647529	20210924_F26-2	26-2
42218	9/24/2021	9/24/2021 18:09	11.23059134	NA	NA	NA	Laser Altimeter	Res_Park	11.23059134	20210924_F26-2	26-2
42219	9/24/2021	9/24/2021 18:09	11.8533471	NA	NA	NA	Laser Altimeter	Res_Park	11.8533471	20210924_F26-2	26-2
42220	9/24/2021	9/24/2021 18:09	11.50239988	NA	NA	NA	Laser Altimeter	Res_Park	11.50239988	20210924_F26-2	26-2
42221	9/24/2021	9/24/2021 18:09	11.69887504	NA	NA	NA	Laser Altimeter	Res_Park	11.69887504	20210924_F26-2	26-2
42222	9/24/2021	9/24/2021 18:09	11.34518065	NA	NA	NA	Laser Altimeter	Res_Park	11.34518065	20210924_F26-2	26-2
42223	9/24/2021	9/24/2021 18:09	12.01502074	NA	NA	NA	Laser Altimeter	Res_Park	12.01502074	20210924_F26-2	26-2
42224	9/24/2021	9/24/2021 18:09	11.69477803	NA	NA	NA	Laser Altimeter	Res_Park	11.69477803	20210924_F26-2	26-2
42225	9/24/2021	9/24/2021 18:09	12.0237782	NA	NA	NA	Laser Altimeter	Res_Park	12.0237782	20210924_F26-2	26-2
42226	9/24/2021	9/24/2021 18:09	12.05240988	NA	NA	NA	Laser Altimeter	Res_Park	12.05240988	20210924_F26-2	26-2
42227	9/24/2021	9/24/2021 18:09	11.9792918	NA	NA	NA	Laser Altimeter	Res_Park	11.9792918	20210924_F26-2	26-2
42228	9/24/2021	9/24/2021 18:09	10.51873656	NA	NA	NA	Laser Altimeter	Res_Park	10.51873656	20210924_F26-2	26-2
42229	9/24/2021	9/24/2021 18:09	10.89490059	NA	NA	NA	Laser Altimeter	Res_Park	10.89490059	20210924_F26-2	26-2
42230	9/24/2021	9/24/2021 18:09	11.48003352	NA	NA	NA	Laser Altimeter	Res_Park	11.48003352	20210924_F26-2	26-2
42231	9/24/2021	9/24/2021 18:09	11.56459357	NA	NA	NA	Laser Altimeter	Res_Park	11.56459357	20210924_F26-2	26-2
42232	9/24/2021	9/24/2021 18:09	10.87920511	NA	NA	NA	Laser Altimeter	Res_Park	10.87920511	20210924_F26-2	26-2
42233	9/24/2021	9/24/2021 18:09	11.52282972	NA	NA	NA	Laser Altimeter	Res_Park	11.52282972	20210924_F26-2	26-2
42234	9/24/2021	9/24/2021 18:09	11.47946127	NA	NA	NA	Laser Altimeter	Res_Park	11.47946127	20210924_F26-2	26-2
42235	9/24/2021	9/24/2021 18:09	11.71140195	NA	NA	NA	Laser Altimeter	Res_Park	11.71140195	20210924_F26-2	26-2
42236	9/24/2021	9/24/2021 18:09	11.63849003	NA	NA	NA	Laser Altimeter	Res_Park	11.63849003	20210924_F26-2	26-2
42237	9/24/2021	9/24/2021 18:09	11.37410068	NA	NA	NA	Laser Altimeter	Res_Park	11.37410068	20210924_F26-2	26-2
42238	9/24/2021	9/24/2021 18:09	11.60336531	NA	NA	NA	Laser Altimeter	Res_Park	11.60336531	20210924_F26-2	26-2
42239	9/24/2021	9/24/2021 18:09	11.50396771	NA	NA	NA	Laser Altimeter	Res_Park	11.50396771	20210924_F26-2	26-2
42240	9/24/2021	9/24/2021 18:09	11.15881005	NA	NA	NA	Laser Altimeter	Res_Park	11.15881005	20210924_F26-2	26-2
42241	9/24/2021	9/24/2021 18:09	11.43228419	NA	NA	NA	Laser Altimeter	Res_Park	11.43228419	20210924_F26-2	26-2
42242	9/24/2021	9/24/2021 18:09	11.5355898	NA	NA	NA	Laser Altimeter	Res_Park	11.5355898	20210924_F26-2	26-2
42243	9/24/2021	9/24/2021 18:09	11.35733035	NA	NA	NA	Laser Altimeter	Res_Park	11.35733035	20210924_F26-2	26-2
42244	9/24/2021	9/24/2021 18:09	11.31702483	NA	NA	NA	Laser Altimeter	Res_Park	11.31702483	20210924_F26-2	26-2
42245	9/24/2021	9/24/2021 18:09	11.23271216	NA	NA	NA	Laser Altimeter	Res_Park	11.23271216	20210924_F26-2	26-2
42246	9/24/2021	9/24/2021 18:09	11.33605229	NA	NA	NA	Laser Altimeter	Res_Park	11.33605229	20210924_F26-2	26-2
42247	9/24/2021	9/24/2021 18:09	11.34504546	NA	NA	NA	Laser Altimeter	Res_Park	11.34504546	20210924_F26-2	26-2
42248	9/24/2021	9/24/2021 18:09	11.25808039	NA	NA	NA	Laser Altimeter	Res_Park	11.25808039	20210924_F26-2	26-2
42249	9/24/2021	9/24/2021 18:09	0	NA	NA	NA	Laser Altimeter	Res_Park	0	20210924_F26-2	26-2
42250	9/24/2021	9/24/2021 18:09	0	NA	NA	NA	Laser Altimeter	Res_Park	0	20210924_F26-2	26-2
42251	9/24/2021	9/24/2021 18:09	11.01503666	NA	NA	NA	Laser Altimeter	Res_Park	11.01503666	20210924_F26-2	26-2
42252	9/24/2021	9/24/2021 18:09	11.10007986	NA	NA	NA	Laser Altimeter	Res_Park	11.10007986	20210924_F26-2	26-2
42253	9/24/2021	9/24/2021 18:09	10.97324407	NA	NA	NA	Laser Altimeter	Res_Park	10.97324407	20210924_F26-2	26-2
42254	9/24/2021	9/24/2021 18:09	11.01871113	NA	NA	NA	Laser Altimeter	Res_Park	11.01871113	20210924_F26-2	26-2
42255	9/24/2021	9/24/2021 18:09	10.94957495	NA	NA	NA	Laser Altimeter	Res_Park	10.94957495	20210924_F26-2	26-2
42256	9/24/2021	9/24/2021 18:09	11.1130046	NA	NA	NA	Laser Altimeter	Res_Park	11.1130046	20210924_F26-2	26-2
42257	9/24/2021	9/24/2021 18:09	11.10128166	NA	NA	NA	Laser Altimeter	Res_Park	11.10128166	20210924_F26-2	26-2
42258	9/24/2021	9/24/2021 18:09	11.0818437	NA	NA	NA	Laser Altimeter	Res_Park	11.0818437	20210924_F26-2	26-2
42259	9/24/2021	9/24/2021 18:09	11.024638	NA	NA	NA	Laser Altimeter	Res_Park	11.024638	20210924_F26-2	26-2
42260	9/24/2021	9/24/2021 18:09	10.74358452	NA	NA	NA	Laser Altimeter	Res_Park	10.74358452	20210924_F26-2	26-2
42261	9/24/2021	9/24/2021 18:09	10.69317081	NA	NA	NA	Laser Altimeter	Res_Park	10.69317081	20210924_F26-2	26-2
42262	9/24/2021	9/24/2021 18:09	10.65281395	NA	NA	NA	Laser Altimeter	Res_Park	10.65281395	20210924_F26-2	26-2
42263	9/24/2021	9/24/2021 18:09	10.48898998	NA	NA	NA	Laser Altimeter	Res_Park	10.48898998	20210924_F26-2	26-2
42264	9/24/2021	9/24/2021 18:09	10.4904784	NA	NA	NA	Laser Altimeter	Res_Park	10.4904784	20210924_F26-2	26-2
42265	9/24/2021	9/24/2021 18:10	10.5060829	NA	NA	NA	Laser Altimeter	Res_Park	10.5060829	20210924_F26-2	26-2
42266	9/24/2021	9/24/2021 18:10	10.39761642	NA	NA	NA	Laser Altimeter	Res_Park	10.39761642	20210924_F26-2	26-2
42267	9/24/2021	9/24/2021 18:10	10.43612362	NA	NA	NA	Laser Altimeter	Res_Park	10.43612362	20210924_F26-2	26-2
42268	9/24/2021	9/24/2021 18:10	10.42241794	NA	NA	NA	Laser Altimeter	Res_Park	10.42241794	20210924_F26-2	26-2
42269	9/24/2021	9/24/2021 18:10	0	NA	NA	NA	Laser Altimeter	Res_Park	0	20210924_F26-2	26-2
42270	9/24/2021	9/24/2021 18:10	10.10864046	NA	NA	NA	Laser Altimeter	Res_Park	10.10864046	20210924_F26-2	26-2
42271	9/24/2021	9/24/2021 18:10	10.23101762	NA	NA	NA	Laser Altimeter	Res_Park	10.23101762	20210924_F26-2	26-2
42272	9/24/2021	9/24/2021 18:10	10.01477462	NA	NA	NA	Laser Altimeter	Res_Park	10.01477462	20210924_F26-2	26-2
42273	9/24/2021	9/24/2021 18:10	10.08529572	NA	NA	NA	Laser Altimeter	Res_Park	10.08529572	20210924_F26-2	26-2
42274	9/24/2021	9/24/2021 18:10	9.555698183	NA	NA	NA	Laser Altimeter	Res_Park	9.555698183	20210924_F26-2	26-2
42275	9/24/2021	9/24/2021 18:10	9.988094376	NA	NA	NA	Laser Altimeter	Res_Park	9.988094376	20210924_F26-2	26-2
42276	9/24/2021	9/24/2021 18:10	9.712981056	NA	NA	NA	Laser Altimeter	Res_Park	9.712981056	20210924_F26-2	26-2
42277	9/24/2021	9/24/2021 18:10	8.685079302	NA	NA	NA	Laser Altimeter	Res_Park	8.685079302	20210924_F26-2	26-2
42278	9/24/2021	9/24/2021 18:10	9.540411436	NA	NA	NA	Laser Altimeter	Res_Park	9.540411436	20210924_F26-2	26-2
42279	9/24/2021	9/24/2021 18:10	9.625315569	NA	NA	NA	Laser Altimeter	Res_Park	9.625315569	20210924_F26-2	26-2
42280	9/24/2021	9/24/2021 18:10	9.520094926	NA	NA	NA	Laser Altimeter	Res_Park	9.520094926	20210924_F26-2	26-2
42281	9/24/2021	9/24/2021 18:10	9.093317065	NA	NA	NA	Laser Altimeter	Res_Park	9.093317065	20210924_F26-2	26-2
42282	9/24/2021	9/24/2021 18:10	9.465766601	NA	NA	NA	Laser Altimeter	Res_Park	9.465766601	20210924_F26-2	26-2
42283	9/24/2021	9/24/2021 18:10	9.450346016	NA	NA	NA	Laser Altimeter	Res_Park	9.450346016	20210924_F26-2	26-2
42284	9/24/2021	9/24/2021 18:10	9.47421152	NA	NA	NA	Laser Altimeter	Res_Park	9.47421152	20210924_F26-2	26-2
42285	9/24/2021	9/24/2021 18:10	9.414964411	NA	NA	NA	Laser Altimeter	Res_Park	9.414964411	20210924_F26-2	26-2
42286	9/24/2021	9/24/2021 18:10	9.416232538	NA	NA	NA	Laser Altimeter	Res_Park	9.416232538	20210924_F26-2	26-2
42287	9/24/2021	9/24/2021 18:10	9.847796577	NA	NA	NA	Laser Altimeter	Res_Park	9.847796577	20210924_F26-2	26-2
42288	9/24/2021	9/24/2021 18:10	9.555890584	NA	NA	NA	Laser Altimeter	Res_Park	9.555890584	20210924_F26-2	26-2
42289	9/24/2021	9/24/2021 18:10	9.779173303	NA	NA	NA	Laser Altimeter	Res_Park	9.779173303	20210924_F26-2	26-2
42290	9/24/2021	9/24/2021 18:10	9.758900339	NA	NA	NA	Laser Altimeter	Res_Park	9.758900339	20210924_F26-2	26-2
42291	9/24/2021	9/24/2021 18:10	9.703528332	NA	NA	NA	Laser Altimeter	Res_Park	9.703528332	20210924_F26-2	26-2
42292	9/24/2021	9/24/2021 18:10	10.0656822	NA	NA	NA	Laser Altimeter	Res_Park	10.0656822	20210924_F26-2	26-2
42293	9/24/2021	9/24/2021 18:10	9.878064705	NA	NA	NA	Laser Altimeter	Res_Park	9.878064705	20210924_F26-2	26-2
42294	9/24/2021	9/24/2021 18:10	9.97011775	NA	NA	NA	Laser Altimeter	Res_Park	9.97011775	20210924_F26-2	26-2
42295	9/24/2021	9/24/2021 18:10	10.03193787	NA	NA	NA	Laser Altimeter	Res_Park	10.03193787	20210924_F26-2	26-2
42296	9/24/2021	9/24/2021 18:10	10.54758053	NA	NA	NA	Laser Altimeter	Res_Park	10.54758053	20210924_F26-2	26-2
42297	9/24/2021	9/24/2021 18:10	10.27448344	NA	NA	NA	Laser Altimeter	Res_Park	10.27448344	20210924_F26-2	26-2
42298	9/24/2021	9/24/2021 18:10	10.4118304	NA	NA	NA	Laser Altimeter	Res_Park	10.4118304	20210924_F26-2	26-2
42299	9/24/2021	9/24/2021 18:10	10.4291603	NA	NA	NA	Laser Altimeter	Res_Park	10.4291603	20210924_F26-2	26-2
42300	9/24/2021	9/24/2021 18:10	10.46343513	NA	NA	NA	Laser Altimeter	Res_Park	10.46343513	20210924_F26-2	26-2
42301	9/24/2021	9/24/2021 18:10	10.42851918	NA	NA	NA	Laser Altimeter	Res_Park	10.42851918	20210924_F26-2	26-2
42302	9/24/2021	9/24/2021 18:10	10.52327176	NA	NA	NA	Laser Altimeter	Res_Park	10.52327176	20210924_F26-2	26-2
42303	9/24/2021	9/24/2021 18:10	10.94374262	NA	NA	NA	Laser Altimeter	Res_Park	10.94374262	20210924_F26-2	26-2
42304	9/24/2021	9/24/2021 18:10	10.30750791	NA	NA	NA	Laser Altimeter	Res_Park	10.30750791	20210924_F26-2	26-2
42305	9/24/2021	9/24/2021 18:10	11.15138707	NA	NA	NA	Laser Altimeter	Res_Park	11.15138707	20210924_F26-2	26-2
42306	9/24/2021	9/24/2021 18:10	11.22447959	NA	NA	NA	Laser Altimeter	Res_Park	11.22447959	20210924_F26-2	26-2
42307	9/24/2021	9/24/2021 18:10	8.787230196	NA	NA	NA	Laser Altimeter	Res_Park	8.787230196	20210924_F26-2	26-2
42308	9/24/2021	9/24/2021 18:10	10.82619344	NA	NA	NA	Laser Altimeter	Res_Park	10.82619344	20210924_F26-2	26-2
42309	9/24/2021	9/24/2021 18:10	10.11274261	NA	NA	NA	Laser Altimeter	Res_Park	10.11274261	20210924_F26-2	26-2
42310	9/24/2021	9/24/2021 18:10	11.08778678	NA	NA	NA	Laser Altimeter	Res_Park	11.08778678	20210924_F26-2	26-2
42311	9/24/2021	9/24/2021 18:10	10.99236742	NA	NA	NA	Laser Altimeter	Res_Park	10.99236742	20210924_F26-2	26-2
42312	9/24/2021	9/24/2021 18:10	10.38528477	NA	NA	NA	Laser Altimeter	Res_Park	10.38528477	20210924_F26-2	26-2
42313	9/24/2021	9/24/2021 18:10	10.75483382	NA	NA	NA	Laser Altimeter	Res_Park	10.75483382	20210924_F26-2	26-2
42314	9/24/2021	9/24/2021 18:10	10.97760012	NA	NA	NA	Laser Altimeter	Res_Park	10.97760012	20210924_F26-2	26-2
42315	9/24/2021	9/24/2021 18:10	11.16765866	NA	NA	NA	Laser Altimeter	Res_Park	11.16765866	20210924_F26-2	26-2
42316	9/24/2021	9/24/2021 18:10	10.41105302	NA	NA	NA	Laser Altimeter	Res_Park	10.41105302	20210924_F26-2	26-2
42317	9/24/2021	9/24/2021 18:10	9.868750607	NA	NA	NA	Laser Altimeter	Res_Park	9.868750607	20210924_F26-2	26-2
42318	9/24/2021	9/24/2021 18:10	9.928178138	NA	NA	NA	Laser Altimeter	Res_Park	9.928178138	20210924_F26-2	26-2
42319	9/24/2021	9/24/2021 18:10	9.932936462	NA	NA	NA	Laser Altimeter	Res_Park	9.932936462	20210924_F26-2	26-2
42320	9/24/2021	9/24/2021 18:10	10.03501606	NA	NA	NA	Laser Altimeter	Res_Park	10.03501606	20210924_F26-2	26-2
42321	9/24/2021	9/24/2021 18:10	8.718742916	NA	NA	NA	Laser Altimeter	Res_Park	8.718742916	20210924_F26-2	26-2
42322	9/24/2021	9/24/2021 18:10	9.025298187	NA	NA	NA	Laser Altimeter	Res_Park	9.025298187	20210924_F26-2	26-2
42323	9/24/2021	9/24/2021 18:10	9.299931365	NA	NA	NA	Laser Altimeter	Res_Park	9.299931365	20210924_F26-2	26-2
42324	9/24/2021	9/24/2021 18:10	9.453244835	NA	NA	NA	Laser Altimeter	Res_Park	9.453244835	20210924_F26-2	26-2
42325	9/24/2021	9/24/2021 18:11	10.71811822	NA	NA	NA	Laser Altimeter	Res_Park	10.71811822	20210924_F26-2	26-2
42326	9/24/2021	9/24/2021 18:11	9.967253638	NA	NA	NA	Laser Altimeter	Res_Park	9.967253638	20210924_F26-2	26-2
42327	9/24/2021	9/24/2021 18:11	9.163576448	NA	NA	NA	Laser Altimeter	Res_Park	9.163576448	20210924_F26-2	26-2
42328	9/24/2021	9/24/2021 18:11	10.95618235	NA	NA	NA	Laser Altimeter	Res_Park	10.95618235	20210924_F26-2	26-2
42329	9/24/2021	9/24/2021 18:11	10.38753084	NA	NA	NA	Laser Altimeter	Res_Park	10.38753084	20210924_F26-2	26-2
42330	9/24/2021	9/24/2021 18:11	9.561704163	NA	NA	NA	Laser Altimeter	Res_Park	9.561704163	20210924_F26-2	26-2
42331	9/24/2021	9/24/2021 18:11	9.425047372	NA	NA	NA	Laser Altimeter	Res_Park	9.425047372	20210924_F26-2	26-2
42332	9/24/2021	9/24/2021 18:11	8.180566054	NA	NA	NA	Laser Altimeter	Res_Park	8.180566054	20210924_F26-2	26-2
42333	9/24/2021	9/24/2021 18:11	9.260083685	NA	NA	NA	Laser Altimeter	Res_Park	9.260083685	20210924_F26-2	26-2
42334	9/24/2021	9/24/2021 18:11	11.321484	NA	NA	NA	Laser Altimeter	Res_Park	11.321484	20210924_F26-2	26-2
42335	9/24/2021	9/24/2021 18:11	10.3751966	NA	NA	NA	Laser Altimeter	Res_Park	10.3751966	20210924_F26-2	26-2
42336	9/24/2021	9/24/2021 18:11	11.08986504	NA	NA	NA	Laser Altimeter	Res_Park	11.08986504	20210924_F26-2	26-2
42337	9/24/2021	9/24/2021 18:11	10.89170123	NA	NA	NA	Laser Altimeter	Res_Park	10.89170123	20210924_F26-2	26-2
42338	9/24/2021	9/24/2021 18:11	10.65594527	NA	NA	NA	Laser Altimeter	Res_Park	10.65594527	20210924_F26-2	26-2
42339	9/24/2021	9/24/2021 18:11	11.23060613	NA	NA	NA	Laser Altimeter	Res_Park	11.23060613	20210924_F26-2	26-2
42340	9/24/2021	9/24/2021 18:11	11.45800491	NA	NA	NA	Laser Altimeter	Res_Park	11.45800491	20210924_F26-2	26-2
42341	9/24/2021	9/24/2021 18:11	11.29798493	NA	NA	NA	Laser Altimeter	Res_Park	11.29798493	20210924_F26-2	26-2
42342	9/24/2021	9/24/2021 18:11	10.85346403	NA	NA	NA	Laser Altimeter	Res_Park	10.85346403	20210924_F26-2	26-2
42343	9/24/2021	9/24/2021 18:11	11.16920096	NA	NA	NA	Laser Altimeter	Res_Park	11.16920096	20210924_F26-2	26-2
42344	9/24/2021	9/24/2021 18:11	9.079468394	NA	NA	NA	Laser Altimeter	Res_Park	9.079468394	20210924_F26-2	26-2
42345	9/24/2021	9/24/2021 18:11	10.71001502	NA	NA	NA	Laser Altimeter	Res_Park	10.71001502	20210924_F26-2	26-2
42346	9/24/2021	9/24/2021 18:11	9.195681564	NA	NA	NA	Laser Altimeter	Res_Park	9.195681564	20210924_F26-2	26-2
42347	9/24/2021	9/24/2021 18:11	10.68191666	NA	NA	NA	Laser Altimeter	Res_Park	10.68191666	20210924_F26-2	26-2
42348	9/24/2021	9/24/2021 18:11	10.79715162	NA	NA	NA	Laser Altimeter	Res_Park	10.79715162	20210924_F26-2	26-2
42349	9/24/2021	9/24/2021 18:11	10.54289317	NA	NA	NA	Laser Altimeter	Res_Park	10.54289317	20210924_F26-2	26-2
42350	9/24/2021	9/24/2021 18:11	10.99651075	NA	NA	NA	Laser Altimeter	Res_Park	10.99651075	20210924_F26-2	26-2
42351	9/24/2021	9/24/2021 18:11	11.06550068	NA	NA	NA	Laser Altimeter	Res_Park	11.06550068	20210924_F26-2	26-2
42352	9/24/2021	9/24/2021 18:11	11.15715149	NA	NA	NA	Laser Altimeter	Res_Park	11.15715149	20210924_F26-2	26-2
42353	9/24/2021	9/24/2021 18:11	11.1083803	NA	NA	NA	Laser Altimeter	Res_Park	11.1083803	20210924_F26-2	26-2
42354	9/24/2021	9/24/2021 18:11	11.04887772	NA	NA	NA	Laser Altimeter	Res_Park	11.04887772	20210924_F26-2	26-2
42355	9/24/2021	9/24/2021 18:11	10.9741248	NA	NA	NA	Laser Altimeter	Res_Park	10.9741248	20210924_F26-2	26-2
42356	9/24/2021	9/24/2021 18:11	10.95745367	NA	NA	NA	Laser Altimeter	Res_Park	10.95745367	20210924_F26-2	26-2
42357	9/24/2021	9/24/2021 18:11	10.89348751	NA	NA	NA	Laser Altimeter	Res_Park	10.89348751	20210924_F26-2	26-2
42358	9/24/2021	9/24/2021 18:11	11.07530382	NA	NA	NA	Laser Altimeter	Res_Park	11.07530382	20210924_F26-2	26-2
42359	9/24/2021	9/24/2021 18:11	10.81123328	NA	NA	NA	Laser Altimeter	Res_Park	10.81123328	20210924_F26-2	26-2
42360	9/24/2021	9/24/2021 18:11	11.14644548	NA	NA	NA	Laser Altimeter	Res_Park	11.14644548	20210924_F26-2	26-2
42361	9/24/2021	9/24/2021 18:11	11.13996116	NA	NA	NA	Laser Altimeter	Res_Park	11.13996116	20210924_F26-2	26-2
42362	9/24/2021	9/24/2021 18:11	11.09362189	NA	NA	NA	Laser Altimeter	Res_Park	11.09362189	20210924_F26-2	26-2
42363	9/24/2021	9/24/2021 18:11	11.27841385	NA	NA	NA	Laser Altimeter	Res_Park	11.27841385	20210924_F26-2	26-2
42364	9/24/2021	9/24/2021 18:11	11.12325713	NA	NA	NA	Laser Altimeter	Res_Park	11.12325713	20210924_F26-2	26-2
42365	9/24/2021	9/24/2021 18:11	11.28425816	NA	NA	NA	Laser Altimeter	Res_Park	11.28425816	20210924_F26-2	26-2
42366	9/24/2021	9/24/2021 18:11	11.32837637	NA	NA	NA	Laser Altimeter	Res_Park	11.32837637	20210924_F26-2	26-2
42367	9/24/2021	9/24/2021 18:11	11.10190056	NA	NA	NA	Laser Altimeter	Res_Park	11.10190056	20210924_F26-2	26-2
42368	9/24/2021	9/24/2021 18:11	11.12438144	NA	NA	NA	Laser Altimeter	Res_Park	11.12438144	20210924_F26-2	26-2
42369	9/24/2021	9/24/2021 18:11	11.17537644	NA	NA	NA	Laser Altimeter	Res_Park	11.17537644	20210924_F26-2	26-2
42370	9/24/2021	9/24/2021 18:11	11.15551627	NA	NA	NA	Laser Altimeter	Res_Park	11.15551627	20210924_F26-2	26-2
42371	9/24/2021	9/24/2021 18:11	10.79387915	NA	NA	NA	Laser Altimeter	Res_Park	10.79387915	20210924_F26-2	26-2
42372	9/24/2021	9/24/2021 18:11	10.73758519	NA	NA	NA	Laser Altimeter	Res_Park	10.73758519	20210924_F26-2	26-2
42373	9/24/2021	9/24/2021 18:11	11.10924181	NA	NA	NA	Laser Altimeter	Res_Park	11.10924181	20210924_F26-2	26-2
42374	9/24/2021	9/24/2021 18:11	11.13102864	NA	NA	NA	Laser Altimeter	Res_Park	11.13102864	20210924_F26-2	26-2
42375	9/24/2021	9/24/2021 18:11	11.14711761	NA	NA	NA	Laser Altimeter	Res_Park	11.14711761	20210924_F26-2	26-2
42376	9/24/2021	9/24/2021 18:11	10.77883023	NA	NA	NA	Laser Altimeter	Res_Park	10.77883023	20210924_F26-2	26-2
42377	9/24/2021	9/24/2021 18:11	10.67622116	NA	NA	NA	Laser Altimeter	Res_Park	10.67622116	20210924_F26-2	26-2
42378	9/24/2021	9/24/2021 18:11	10.49921766	NA	NA	NA	Laser Altimeter	Res_Park	10.49921766	20210924_F26-2	26-2
42379	9/24/2021	9/24/2021 18:11	10.41570201	NA	NA	NA	Laser Altimeter	Res_Park	10.41570201	20210924_F26-2	26-2
42380	9/24/2021	9/24/2021 18:11	10.15295311	NA	NA	NA	Laser Altimeter	Res_Park	10.15295311	20210924_F26-2	26-2
42381	9/24/2021	9/24/2021 18:11	10.18188895	NA	NA	NA	Laser Altimeter	Res_Park	10.18188895	20210924_F26-2	26-2
42382	9/24/2021	9/24/2021 18:11	10.17557168	NA	NA	NA	Laser Altimeter	Res_Park	10.17557168	20210924_F26-2	26-2
42383	9/24/2021	9/24/2021 18:11	9.78269216	NA	NA	NA	Laser Altimeter	Res_Park	9.78269216	20210924_F26-2	26-2
42384	9/24/2021	9/24/2021 18:11	10.11615541	NA	NA	NA	Laser Altimeter	Res_Park	10.11615541	20210924_F26-2	26-2
42385	9/24/2021	9/24/2021 18:12	9.464193953	NA	NA	NA	Laser Altimeter	Res_Park	9.464193953	20210924_F26-2	26-2
42386	9/24/2021	9/24/2021 18:12	9.941028524	NA	NA	NA	Laser Altimeter	Res_Park	9.941028524	20210924_F26-2	26-2
42387	9/24/2021	9/24/2021 18:12	9.54428867	NA	NA	NA	Laser Altimeter	Res_Park	9.54428867	20210924_F26-2	26-2
42388	9/24/2021	9/24/2021 18:12	9.572151356	NA	NA	NA	Laser Altimeter	Res_Park	9.572151356	20210924_F26-2	26-2
42389	9/24/2021	9/24/2021 18:12	9.426161148	NA	NA	NA	Laser Altimeter	Res_Park	9.426161148	20210924_F26-2	26-2
42390	9/24/2021	9/24/2021 18:12	9.697883103	NA	NA	NA	Laser Altimeter	Res_Park	9.697883103	20210924_F26-2	26-2
42391	9/24/2021	9/24/2021 18:12	9.41187481	NA	NA	NA	Laser Altimeter	Res_Park	9.41187481	20210924_F26-2	26-2
42392	9/24/2021	9/24/2021 18:12	8.793654449	NA	NA	NA	Laser Altimeter	Res_Park	8.793654449	20210924_F26-2	26-2
42393	9/24/2021	9/24/2021 18:12	8.901320903	NA	NA	NA	Laser Altimeter	Res_Park	8.901320903	20210924_F26-2	26-2
42394	9/24/2021	9/24/2021 18:12	7.740163791	NA	NA	NA	Laser Altimeter	Res_Park	7.740163791	20210924_F26-2	26-2
42395	9/24/2021	9/24/2021 18:12	8.645417376	NA	NA	NA	Laser Altimeter	Res_Park	8.645417376	20210924_F26-2	26-2
42396	9/24/2021	9/24/2021 18:12	7.791389343	NA	NA	NA	Laser Altimeter	Res_Park	7.791389343	20210924_F26-2	26-2
42397	9/24/2021	9/24/2021 18:12	8.635019863	NA	NA	NA	Laser Altimeter	Res_Park	8.635019863	20210924_F26-2	26-2
42398	9/24/2021	9/24/2021 18:12	7.961919775	NA	NA	NA	Laser Altimeter	Res_Park	7.961919775	20210924_F26-2	26-2
42399	9/24/2021	9/24/2021 18:12	8.249987628	NA	NA	NA	Laser Altimeter	Res_Park	8.249987628	20210924_F26-2	26-2
42400	9/24/2021	9/24/2021 18:12	7.646751603	NA	NA	NA	Laser Altimeter	Res_Park	7.646751603	20210924_F26-2	26-2
42401	9/24/2021	9/24/2021 18:12	7.22872009	NA	NA	NA	Laser Altimeter	Res_Park	7.22872009	20210924_F26-2	26-2
42402	9/24/2021	9/24/2021 18:12	7.04061908	NA	NA	NA	Laser Altimeter	Res_Park	7.04061908	20210924_F26-2	26-2
42403	9/24/2021	9/24/2021 18:12	6.962270005	NA	NA	NA	Laser Altimeter	Res_Park	6.962270005	20210924_F26-2	26-2
42404	9/24/2021	9/24/2021 18:12	6.802284367	NA	NA	NA	Laser Altimeter	Res_Park	6.802284367	20210924_F26-2	26-2
42405	9/24/2021	9/24/2021 18:12	6.479835925	NA	NA	NA	Laser Altimeter	Res_Park	6.479835925	20210924_F26-2	26-2
42406	9/24/2021	9/24/2021 18:12	6.265891907	NA	NA	NA	Laser Altimeter	Res_Park	6.265891907	20210924_F26-2	26-2
42407	9/24/2021	9/24/2021 18:12	6.451302221	NA	NA	NA	Laser Altimeter	Res_Park	6.451302221	20210924_F26-2	26-2
42408	9/24/2021	9/24/2021 18:12	6.507957656	NA	NA	NA	Laser Altimeter	Res_Park	6.507957656	20210924_F26-2	26-2
42409	9/24/2021	9/24/2021 18:12	6.554593959	NA	NA	NA	Laser Altimeter	Res_Park	6.554593959	20210924_F26-2	26-2
42410	9/24/2021	9/24/2021 18:12	6.684718725	NA	NA	NA	Laser Altimeter	Res_Park	6.684718725	20210924_F26-2	26-2
42411	9/24/2021	9/24/2021 18:12	7.045204515	NA	NA	NA	Laser Altimeter	Res_Park	7.045204515	20210924_F26-2	26-2
42412	9/24/2021	9/24/2021 18:12	6.884726377	NA	NA	NA	Laser Altimeter	Res_Park	6.884726377	20210924_F26-2	26-2
42413	9/24/2021	9/24/2021 18:12	7.143802461	NA	NA	NA	Laser Altimeter	Res_Park	7.143802461	20210924_F26-2	26-2
42414	9/24/2021	9/24/2021 18:12	7.513150101	NA	NA	NA	Laser Altimeter	Res_Park	7.513150101	20210924_F26-2	26-2
42415	9/24/2021	9/24/2021 18:12	7.379674956	NA	NA	NA	Laser Altimeter	Res_Park	7.379674956	20210924_F26-2	26-2
42416	9/24/2021	9/24/2021 18:12	7.620205043	NA	NA	NA	Laser Altimeter	Res_Park	7.620205043	20210924_F26-2	26-2
42417	9/24/2021	9/24/2021 18:12	7.500202439	NA	NA	NA	Laser Altimeter	Res_Park	7.500202439	20210924_F26-2	26-2
42418	9/24/2021	9/24/2021 18:12	7.340428177	NA	NA	NA	Laser Altimeter	Res_Park	7.340428177	20210924_F26-2	26-2
42419	9/24/2021	9/24/2021 18:12	8.406094859	NA	NA	NA	Laser Altimeter	Res_Park	8.406094859	20210924_F26-2	26-2
42420	9/24/2021	9/24/2021 18:12	8.651389838	NA	NA	NA	Laser Altimeter	Res_Park	8.651389838	20210924_F26-2	26-2
42421	9/24/2021	9/24/2021 18:12	8.693972674	NA	NA	NA	Laser Altimeter	Res_Park	8.693972674	20210924_F26-2	26-2
42422	9/24/2021	9/24/2021 18:12	8.622384969	NA	NA	NA	Laser Altimeter	Res_Park	8.622384969	20210924_F26-2	26-2
42423	9/24/2021	9/24/2021 18:12	8.804296712	NA	NA	NA	Laser Altimeter	Res_Park	8.804296712	20210924_F26-2	26-2
42424	9/24/2021	9/24/2021 18:12	8.88497859	NA	NA	NA	Laser Altimeter	Res_Park	8.88497859	20210924_F26-2	26-2
42425	9/24/2021	9/24/2021 18:12	9.007190094	NA	NA	NA	Laser Altimeter	Res_Park	9.007190094	20210924_F26-2	26-2
42426	9/24/2021	9/24/2021 18:12	8.897276815	NA	NA	NA	Laser Altimeter	Res_Park	8.897276815	20210924_F26-2	26-2
42427	9/24/2021	9/24/2021 18:12	9.064625245	NA	NA	NA	Laser Altimeter	Res_Park	9.064625245	20210924_F26-2	26-2
42428	9/24/2021	9/24/2021 18:12	9.235957401	NA	NA	NA	Laser Altimeter	Res_Park	9.235957401	20210924_F26-2	26-2
42429	9/24/2021	9/24/2021 18:12	8.756169277	NA	NA	NA	Laser Altimeter	Res_Park	8.756169277	20210924_F26-2	26-2
42430	9/24/2021	9/24/2021 18:12	9.307867593	NA	NA	NA	Laser Altimeter	Res_Park	9.307867593	20210924_F26-2	26-2
42431	9/24/2021	9/24/2021 18:12	9.343255566	NA	NA	NA	Laser Altimeter	Res_Park	9.343255566	20210924_F26-2	26-2
42432	9/24/2021	9/24/2021 18:12	9.26583771	NA	NA	NA	Laser Altimeter	Res_Park	9.26583771	20210924_F26-2	26-2
42433	9/24/2021	9/24/2021 18:12	9.148222608	NA	NA	NA	Laser Altimeter	Res_Park	9.148222608	20210924_F26-2	26-2
42434	9/24/2021	9/24/2021 18:12	8.546483069	NA	NA	NA	Laser Altimeter	Res_Park	8.546483069	20210924_F26-2	26-2
42435	9/24/2021	9/24/2021 18:12	8.558228258	NA	NA	NA	Laser Altimeter	Res_Park	8.558228258	20210924_F26-2	26-2
42436	9/24/2021	9/24/2021 18:12	9.323298041	NA	NA	NA	Laser Altimeter	Res_Park	9.323298041	20210924_F26-2	26-2
42437	9/24/2021	9/24/2021 18:12	6.950863889	NA	NA	NA	Laser Altimeter	Res_Park	6.950863889	20210924_F26-2	26-2
42438	9/24/2021	9/24/2021 18:12	8.051903459	NA	NA	NA	Laser Altimeter	Res_Park	8.051903459	20210924_F26-2	26-2
42439	9/24/2021	9/24/2021 18:12	9.971055287	NA	NA	NA	Laser Altimeter	Res_Park	9.971055287	20210924_F26-2	26-2
42440	9/24/2021	9/24/2021 18:12	10.04204609	NA	NA	NA	Laser Altimeter	Res_Park	10.04204609	20210924_F26-2	26-2
42441	9/24/2021	9/24/2021 18:12	9.98083682	NA	NA	NA	Laser Altimeter	Res_Park	9.98083682	20210924_F26-2	26-2
42442	9/24/2021	9/24/2021 18:12	9.88746984	NA	NA	NA	Laser Altimeter	Res_Park	9.88746984	20210924_F26-2	26-2
42443	9/24/2021	9/24/2021 18:12	9.681476404	NA	NA	NA	Laser Altimeter	Res_Park	9.681476404	20210924_F26-2	26-2
42444	9/24/2021	9/24/2021 18:12	9.86358275	NA	NA	NA	Laser Altimeter	Res_Park	9.86358275	20210924_F26-2	26-2
42445	9/24/2021	9/24/2021 18:13	9.507561583	NA	NA	NA	Laser Altimeter	Res_Park	9.507561583	20210924_F26-2	26-2
42446	9/24/2021	9/24/2021 18:13	9.852589875	NA	NA	NA	Laser Altimeter	Res_Park	9.852589875	20210924_F26-2	26-2
42447	9/24/2021	9/24/2021 18:13	9.413913366	NA	NA	NA	Laser Altimeter	Res_Park	9.413913366	20210924_F26-2	26-2
42448	9/24/2021	9/24/2021 18:13	9.599927582	NA	NA	NA	Laser Altimeter	Res_Park	9.599927582	20210924_F26-2	26-2
42449	9/24/2021	9/24/2021 18:13	9.74507242	NA	NA	NA	Laser Altimeter	Res_Park	9.74507242	20210924_F26-2	26-2
42450	9/24/2021	9/24/2021 18:13	7.870997972	NA	NA	NA	Laser Altimeter	Res_Park	7.870997972	20210924_F26-2	26-2
42451	9/24/2021	9/24/2021 18:13	7.516679532	NA	NA	NA	Laser Altimeter	Res_Park	7.516679532	20210924_F26-2	26-2
42452	9/24/2021	9/24/2021 18:13	10.23001567	NA	NA	NA	Laser Altimeter	Res_Park	10.23001567	20210924_F26-2	26-2
42453	9/24/2021	9/24/2021 18:13	8.042543547	NA	NA	NA	Laser Altimeter	Res_Park	8.042543547	20210924_F26-2	26-2
42454	9/24/2021	9/24/2021 18:13	10.56786678	NA	NA	NA	Laser Altimeter	Res_Park	10.56786678	20210924_F26-2	26-2
42455	9/24/2021	9/24/2021 18:13	8.514290365	NA	NA	NA	Laser Altimeter	Res_Park	8.514290365	20210924_F26-2	26-2
42456	9/24/2021	9/24/2021 18:13	9.88757774	NA	NA	NA	Laser Altimeter	Res_Park	9.88757774	20210924_F26-2	26-2
42457	9/24/2021	9/24/2021 18:13	10.72985361	NA	NA	NA	Laser Altimeter	Res_Park	10.72985361	20210924_F26-2	26-2
42458	9/24/2021	9/24/2021 18:13	9.05493392	NA	NA	NA	Laser Altimeter	Res_Park	9.05493392	20210924_F26-2	26-2
42459	9/24/2021	9/24/2021 18:13	11.15891708	NA	NA	NA	Laser Altimeter	Res_Park	11.15891708	20210924_F26-2	26-2
42460	9/24/2021	9/24/2021 18:13	10.80414735	NA	NA	NA	Laser Altimeter	Res_Park	10.80414735	20210924_F26-2	26-2
42461	9/24/2021	9/24/2021 18:13	10.88556967	NA	NA	NA	Laser Altimeter	Res_Park	10.88556967	20210924_F26-2	26-2
42462	9/24/2021	9/24/2021 18:13	10.6131426	NA	NA	NA	Laser Altimeter	Res_Park	10.6131426	20210924_F26-2	26-2
42463	9/24/2021	9/24/2021 18:13	10.95041912	NA	NA	NA	Laser Altimeter	Res_Park	10.95041912	20210924_F26-2	26-2
42464	9/24/2021	9/24/2021 18:13	10.5767306	NA	NA	NA	Laser Altimeter	Res_Park	10.5767306	20210924_F26-2	26-2
42465	9/24/2021	9/24/2021 18:13	9.237319647	NA	NA	NA	Laser Altimeter	Res_Park	9.237319647	20210924_F26-2	26-2
42466	9/24/2021	9/24/2021 18:13	10.00900927	NA	NA	NA	Laser Altimeter	Res_Park	10.00900927	20210924_F26-2	26-2
42467	9/24/2021	9/24/2021 18:13	9.717830669	NA	NA	NA	Laser Altimeter	Res_Park	9.717830669	20210924_F26-2	26-2
42468	9/24/2021	9/24/2021 18:13	10.18554093	NA	NA	NA	Laser Altimeter	Res_Park	10.18554093	20210924_F26-2	26-2
42469	9/24/2021	9/24/2021 18:13	9.903291634	NA	NA	NA	Laser Altimeter	Res_Park	9.903291634	20210924_F26-2	26-2
42470	9/24/2021	9/24/2021 18:13	8.420275704	NA	NA	NA	Laser Altimeter	Res_Park	8.420275704	20210924_F26-2	26-2
42471	9/24/2021	9/24/2021 18:13	9.167358804	NA	NA	NA	Laser Altimeter	Res_Park	9.167358804	20210924_F26-2	26-2
42472	9/24/2021	9/24/2021 18:13	10.97863852	NA	NA	NA	Laser Altimeter	Res_Park	10.97863852	20210924_F26-2	26-2
42473	9/24/2021	9/24/2021 18:13	10.37462845	NA	NA	NA	Laser Altimeter	Res_Park	10.37462845	20210924_F26-2	26-2
42474	9/24/2021	9/24/2021 18:13	10.51339892	NA	NA	NA	Laser Altimeter	Res_Park	10.51339892	20210924_F26-2	26-2
42475	9/24/2021	9/24/2021 18:13	10.46629395	NA	NA	NA	Laser Altimeter	Res_Park	10.46629395	20210924_F26-2	26-2
42476	9/24/2021	9/24/2021 18:13	10.29107495	NA	NA	NA	Laser Altimeter	Res_Park	10.29107495	20210924_F26-2	26-2
42477	9/24/2021	9/24/2021 18:13	10.06958696	NA	NA	NA	Laser Altimeter	Res_Park	10.06958696	20210924_F26-2	26-2
42478	9/24/2021	9/24/2021 18:13	10.10923202	NA	NA	NA	Laser Altimeter	Res_Park	10.10923202	20210924_F26-2	26-2
42479	9/24/2021	9/24/2021 18:13	10.31247776	NA	NA	NA	Laser Altimeter	Res_Park	10.31247776	20210924_F26-2	26-2
42480	9/24/2021	9/24/2021 18:13	9.208937322	NA	NA	NA	Laser Altimeter	Res_Park	9.208937322	20210924_F26-2	26-2
42481	9/24/2021	9/24/2021 18:13	9.512740608	NA	NA	NA	Laser Altimeter	Res_Park	9.512740608	20210924_F26-2	26-2
42482	9/24/2021	9/24/2021 18:13	9.403659558	NA	NA	NA	Laser Altimeter	Res_Park	9.403659558	20210924_F26-2	26-2
42483	9/24/2021	9/24/2021 18:13	9.55419628	NA	NA	NA	Laser Altimeter	Res_Park	9.55419628	20210924_F26-2	26-2
42484	9/24/2021	9/24/2021 18:13	9.71331378	NA	NA	NA	Laser Altimeter	Res_Park	9.71331378	20210924_F26-2	26-2
42485	9/24/2021	9/24/2021 18:13	9.34339133	NA	NA	NA	Laser Altimeter	Res_Park	9.34339133	20210924_F26-2	26-2
42486	9/24/2021	9/24/2021 18:13	10.02976536	NA	NA	NA	Laser Altimeter	Res_Park	10.02976536	20210924_F26-2	26-2
42487	9/24/2021	9/24/2021 18:13	8.997635089	NA	NA	NA	Laser Altimeter	Res_Park	8.997635089	20210924_F26-2	26-2
42488	9/24/2021	9/24/2021 18:13	9.829434222	NA	NA	NA	Laser Altimeter	Res_Park	9.829434222	20210924_F26-2	26-2
42489	9/24/2021	9/24/2021 18:13	10.07409078	NA	NA	NA	Laser Altimeter	Res_Park	10.07409078	20210924_F26-2	26-2
42490	9/24/2021	9/24/2021 18:13	10.12498749	NA	NA	NA	Laser Altimeter	Res_Park	10.12498749	20210924_F26-2	26-2
42491	9/24/2021	9/24/2021 18:13	9.829671816	NA	NA	NA	Laser Altimeter	Res_Park	9.829671816	20210924_F26-2	26-2
42492	9/24/2021	9/24/2021 18:13	10.41038164	NA	NA	NA	Laser Altimeter	Res_Park	10.41038164	20210924_F26-2	26-2
42493	9/24/2021	9/24/2021 18:13	10.55938816	NA	NA	NA	Laser Altimeter	Res_Park	10.55938816	20210924_F26-2	26-2
42494	9/24/2021	9/24/2021 18:13	10.7197689	NA	NA	NA	Laser Altimeter	Res_Park	10.7197689	20210924_F26-2	26-2
42495	9/24/2021	9/24/2021 18:13	10.63390796	NA	NA	NA	Laser Altimeter	Res_Park	10.63390796	20210924_F26-2	26-2
42496	9/24/2021	9/24/2021 18:13	10.306372	NA	NA	NA	Laser Altimeter	Res_Park	10.306372	20210924_F26-2	26-2
42497	9/24/2021	9/24/2021 18:13	10.5409549	NA	NA	NA	Laser Altimeter	Res_Park	10.5409549	20210924_F26-2	26-2
42498	9/24/2021	9/24/2021 18:13	10.54142273	NA	NA	NA	Laser Altimeter	Res_Park	10.54142273	20210924_F26-2	26-2
42499	9/24/2021	9/24/2021 18:13	10.51433175	NA	NA	NA	Laser Altimeter	Res_Park	10.51433175	20210924_F26-2	26-2
42500	9/24/2021	9/24/2021 18:13	10.61106866	NA	NA	NA	Laser Altimeter	Res_Park	10.61106866	20210924_F26-2	26-2
42501	9/24/2021	9/24/2021 18:13	10.57653134	NA	NA	NA	Laser Altimeter	Res_Park	10.57653134	20210924_F26-2	26-2
42502	9/24/2021	9/24/2021 18:13	10.52360936	NA	NA	NA	Laser Altimeter	Res_Park	10.52360936	20210924_F26-2	26-2
42503	9/24/2021	9/24/2021 18:13	10.51803062	NA	NA	NA	Laser Altimeter	Res_Park	10.51803062	20210924_F26-2	26-2
42504	9/24/2021	9/24/2021 18:13	10.53197219	NA	NA	NA	Laser Altimeter	Res_Park	10.53197219	20210924_F26-2	26-2
42505	9/24/2021	9/24/2021 18:14	10.35757226	NA	NA	NA	Laser Altimeter	Res_Park	10.35757226	20210924_F26-2	26-2
42506	9/24/2021	9/24/2021 18:14	9.791487832	NA	NA	NA	Laser Altimeter	Res_Park	9.791487832	20210924_F26-2	26-2
42507	9/24/2021	9/24/2021 18:14	10.23241487	NA	NA	NA	Laser Altimeter	Res_Park	10.23241487	20210924_F26-2	26-2
42508	9/24/2021	9/24/2021 18:14	9.944203687	NA	NA	NA	Laser Altimeter	Res_Park	9.944203687	20210924_F26-2	26-2
42509	9/24/2021	9/24/2021 18:14	10.10997898	NA	NA	NA	Laser Altimeter	Res_Park	10.10997898	20210924_F26-2	26-2
42510	9/24/2021	9/24/2021 18:14	9.966137561	NA	NA	NA	Laser Altimeter	Res_Park	9.966137561	20210924_F26-2	26-2
42511	9/24/2021	9/24/2021 18:14	9.731599196	NA	NA	NA	Laser Altimeter	Res_Park	9.731599196	20210924_F26-2	26-2
42512	9/24/2021	9/24/2021 18:14	9.581156019	NA	NA	NA	Laser Altimeter	Res_Park	9.581156019	20210924_F26-2	26-2
42513	9/24/2021	9/24/2021 18:14	9.944894067	NA	NA	NA	Laser Altimeter	Res_Park	9.944894067	20210924_F26-2	26-2
42514	9/24/2021	9/24/2021 18:14	9.83189431	NA	NA	NA	Laser Altimeter	Res_Park	9.83189431	20210924_F26-2	26-2
42515	9/24/2021	9/24/2021 18:14	9.649508614	NA	NA	NA	Laser Altimeter	Res_Park	9.649508614	20210924_F26-2	26-2
42516	9/24/2021	9/24/2021 18:14	9.40072335	NA	NA	NA	Laser Altimeter	Res_Park	9.40072335	20210924_F26-2	26-2
42517	9/24/2021	9/24/2021 18:14	9.966289342	NA	NA	NA	Laser Altimeter	Res_Park	9.966289342	20210924_F26-2	26-2
42518	9/24/2021	9/24/2021 18:14	10.18117617	NA	NA	NA	Laser Altimeter	Res_Park	10.18117617	20210924_F26-2	26-2
42519	9/24/2021	9/24/2021 18:14	10.35406278	NA	NA	NA	Laser Altimeter	Res_Park	10.35406278	20210924_F26-2	26-2
42520	9/24/2021	9/24/2021 18:14	10.03508134	NA	NA	NA	Laser Altimeter	Res_Park	10.03508134	20210924_F26-2	26-2
42521	9/24/2021	9/24/2021 18:14	9.996237583	NA	NA	NA	Laser Altimeter	Res_Park	9.996237583	20210924_F26-2	26-2
42522	9/24/2021	9/24/2021 18:14	10.05007116	NA	NA	NA	Laser Altimeter	Res_Park	10.05007116	20210924_F26-2	26-2
42523	9/24/2021	9/24/2021 18:14	10.26884818	NA	NA	NA	Laser Altimeter	Res_Park	10.26884818	20210924_F26-2	26-2
42524	9/24/2021	9/24/2021 18:14	10.38350519	NA	NA	NA	Laser Altimeter	Res_Park	10.38350519	20210924_F26-2	26-2
42525	9/24/2021	9/24/2021 18:14	10.4423154	NA	NA	NA	Laser Altimeter	Res_Park	10.4423154	20210924_F26-2	26-2
42526	9/24/2021	9/24/2021 18:14	10.366051	NA	NA	NA	Laser Altimeter	Res_Park	10.366051	20210924_F26-2	26-2
42527	9/24/2021	9/24/2021 18:14	10.12321141	NA	NA	NA	Laser Altimeter	Res_Park	10.12321141	20210924_F26-2	26-2
42528	9/24/2021	9/24/2021 18:14	10.10790116	NA	NA	NA	Laser Altimeter	Res_Park	10.10790116	20210924_F26-2	26-2
42529	9/24/2021	9/24/2021 18:14	10.2712286	NA	NA	NA	Laser Altimeter	Res_Park	10.2712286	20210924_F26-2	26-2
42530	9/24/2021	9/24/2021 18:14	10.1097204	NA	NA	NA	Laser Altimeter	Res_Park	10.1097204	20210924_F26-2	26-2
42531	9/24/2021	9/24/2021 18:14	9.933324949	NA	NA	NA	Laser Altimeter	Res_Park	9.933324949	20210924_F26-2	26-2
42532	9/24/2021	9/24/2021 18:14	9.700406488	NA	NA	NA	Laser Altimeter	Res_Park	9.700406488	20210924_F26-2	26-2
42533	9/24/2021	9/24/2021 18:14	9.668753951	NA	NA	NA	Laser Altimeter	Res_Park	9.668753951	20210924_F26-2	26-2
42534	9/24/2021	9/24/2021 18:14	9.600536567	NA	NA	NA	Laser Altimeter	Res_Park	9.600536567	20210924_F26-2	26-2
42535	9/24/2021	9/24/2021 18:14	9.77323748	NA	NA	NA	Laser Altimeter	Res_Park	9.77323748	20210924_F26-2	26-2
42536	9/24/2021	9/24/2021 18:14	9.701781949	NA	NA	NA	Laser Altimeter	Res_Park	9.701781949	20210924_F26-2	26-2
42537	9/24/2021	9/24/2021 18:14	9.792787889	NA	NA	NA	Laser Altimeter	Res_Park	9.792787889	20210924_F26-2	26-2
42538	9/24/2021	9/24/2021 18:14	9.718446651	NA	NA	NA	Laser Altimeter	Res_Park	9.718446651	20210924_F26-2	26-2
42539	9/24/2021	9/24/2021 18:14	9.697105675	NA	NA	NA	Laser Altimeter	Res_Park	9.697105675	20210924_F26-2	26-2
42540	9/24/2021	9/24/2021 18:14	9.762341685	NA	NA	NA	Laser Altimeter	Res_Park	9.762341685	20210924_F26-2	26-2
42541	9/24/2021	9/24/2021 18:14	9.603022403	NA	NA	NA	Laser Altimeter	Res_Park	9.603022403	20210924_F26-2	26-2
42542	9/24/2021	9/24/2021 18:14	9.653369635	NA	NA	NA	Laser Altimeter	Res_Park	9.653369635	20210924_F26-2	26-2
42543	9/24/2021	9/24/2021 18:14	9.386853852	NA	NA	NA	Laser Altimeter	Res_Park	9.386853852	20210924_F26-2	26-2
42544	9/24/2021	9/24/2021 18:14	8.993289468	NA	NA	NA	Laser Altimeter	Res_Park	8.993289468	20210924_F26-2	26-2
42545	9/24/2021	9/24/2021 18:14	9.536388455	NA	NA	NA	Laser Altimeter	Res_Park	9.536388455	20210924_F26-2	26-2
42546	9/24/2021	9/24/2021 18:14	9.236762619	NA	NA	NA	Laser Altimeter	Res_Park	9.236762619	20210924_F26-2	26-2
42547	9/24/2021	9/24/2021 18:14	8.12941262	NA	NA	NA	Laser Altimeter	Res_Park	8.12941262	20210924_F26-2	26-2
42548	9/24/2021	9/24/2021 18:14	9.508898942	NA	NA	NA	Laser Altimeter	Res_Park	9.508898942	20210924_F26-2	26-2
42549	9/24/2021	9/24/2021 18:14	9.483720156	NA	NA	NA	Laser Altimeter	Res_Park	9.483720156	20210924_F26-2	26-2
42550	9/24/2021	9/24/2021 18:14	10.08088384	NA	NA	NA	Laser Altimeter	Res_Park	10.08088384	20210924_F26-2	26-2
42551	9/24/2021	9/24/2021 18:14	9.848397155	NA	NA	NA	Laser Altimeter	Res_Park	9.848397155	20210924_F26-2	26-2
42552	9/24/2021	9/24/2021 18:14	10.34106016	NA	NA	NA	Laser Altimeter	Res_Park	10.34106016	20210924_F26-2	26-2
42553	9/24/2021	9/24/2021 18:14	10.47408617	NA	NA	NA	Laser Altimeter	Res_Park	10.47408617	20210924_F26-2	26-2
42554	9/24/2021	9/24/2021 18:14	10.12097691	NA	NA	NA	Laser Altimeter	Res_Park	10.12097691	20210924_F26-2	26-2
42555	9/24/2021	9/24/2021 18:14	9.90604563	NA	NA	NA	Laser Altimeter	Res_Park	9.90604563	20210924_F26-2	26-2
2985	10/8/2021	10/8/2021 16:40	40	4	3.7	NA	CatLog	Res_Park	19.202	20211008_F27-2	27-2
2986	10/8/2021	10/8/2021 16:41	82	4	3.6	NA	CatLog	Res_Park	61.202	20211008_F27-2	27-2
2987	10/8/2021	10/8/2021 16:41	60	4	3.6	NA	CatLog	Res_Park	39.202	20211008_F27-2	27-2
2988	10/8/2021	10/8/2021 16:41	74	4	3.6	NA	CatLog	Res_Park	53.202	20211008_F27-2	27-2
2989	10/8/2021	10/8/2021 16:42	24	4	3.5	NA	CatLog	Res_Park	3.202	20211008_F27-2	27-2
2990	10/8/2021	10/8/2021 16:42	66	4	3.5	NA	CatLog	Res_Park	45.202	20211008_F27-2	27-2
2991	10/8/2021	10/8/2021 16:42	38	4	3.5	NA	CatLog	Res_Park	17.202	20211008_F27-2	27-2
2992	10/8/2021	10/8/2021 16:43	86	4	3.5	NA	CatLog	Res_Park	65.202	20211008_F27-2	27-2
2993	10/8/2021	10/8/2021 16:43	62	4	3.4	NA	CatLog	Res_Park	41.202	20211008_F27-2	27-2
2994	10/8/2021	10/8/2021 16:43	38	4	3.4	NA	CatLog	Res_Park	17.202	20211008_F27-2	27-2
2995	10/8/2021	10/8/2021 16:44	58	4	3.4	NA	CatLog	Res_Park	37.202	20211008_F27-2	27-2
2996	10/8/2021	10/8/2021 16:44	30	4	3.4	NA	CatLog	Res_Park	9.202	20211008_F27-2	27-2
2997	10/8/2021	10/8/2021 16:44	54	4	3.3	NA	CatLog	Res_Park	33.202	20211008_F27-2	27-2
2998	10/8/2021	10/8/2021 16:45	70	4	3.3	NA	CatLog	Res_Park	49.202	20211008_F27-2	27-2
2999	10/8/2021	10/8/2021 16:45	56	4	3.3	NA	CatLog	Res_Park	35.202	20211008_F27-2	27-2
3000	10/8/2021	10/8/2021 16:46	26	4	3.3	NA	CatLog	Res_Park	5.202	20211008_F27-2	27-2
3001	10/8/2021	10/8/2021 16:46	72	4	3.2	NA	CatLog	Res_Park	51.202	20211008_F27-2	27-2
3002	10/8/2021	10/8/2021 16:46	62	4	3.2	NA	CatLog	Res_Park	41.202	20211008_F27-2	27-2
3003	10/8/2021	10/8/2021 16:47	62	4	3.2	NA	CatLog	Res_Park	41.202	20211008_F27-2	27-2
3004	10/8/2021	10/8/2021 16:47	72	4	3.2	NA	CatLog	Res_Park	51.202	20211008_F27-2	27-2
3005	10/8/2021	10/8/2021 16:48	52	4	3.2	NA	CatLog	Res_Park	31.202	20211008_F27-2	27-2
3006	10/8/2021	10/8/2021 16:48	30	4	3.1	NA	CatLog	Res_Park	9.202	20211008_F27-2	27-2
3007	10/8/2021	10/8/2021 16:48	50	4	3.1	NA	CatLog	Res_Park	29.202	20211008_F27-2	27-2
3008	10/8/2021	10/8/2021 16:49	54	4	3.1	NA	CatLog	Res_Park	33.202	20211008_F27-2	27-2
3009	10/8/2021	10/8/2021 16:49	22	4	3.1	NA	CatLog	Res_Park	1.202	20211008_F27-2	27-2
3010	10/8/2021	10/8/2021 16:49	70	4	3.1	NA	CatLog	Res_Park	49.202	20211008_F27-2	27-2
3011	10/8/2021	10/8/2021 16:50	20	4	3	NA	CatLog	Res_Park	-0.798	20211008_F27-2	27-2
3012	10/8/2021	10/8/2021 16:50	60	4	3	NA	CatLog	Res_Park	39.202	20211008_F27-2	27-2
6404	10/8/2021	10/8/2021 16:40	72	17	0.6	NA	Ornitela	Res_Park	20.55	20211008_F27-2	27-2
6405	10/8/2021	10/8/2021 16:40	72	17	0.6	NA	Ornitela	Res_Park	20.55	20211008_F27-2	27-2
6406	10/8/2021	10/8/2021 16:40	72	17	0.6	NA	Ornitela	Res_Park	20.55	20211008_F27-2	27-2
6407	10/8/2021	10/8/2021 16:40	72	17	0.6	NA	Ornitela	Res_Park	20.55	20211008_F27-2	27-2
6408	10/8/2021	10/8/2021 16:41	71	17	0.6	NA	Ornitela	Res_Park	19.55	20211008_F27-2	27-2
6409	10/8/2021	10/8/2021 16:41	71	17	0.6	NA	Ornitela	Res_Park	19.55	20211008_F27-2	27-2
6410	10/8/2021	10/8/2021 16:41	71	17	0.6	NA	Ornitela	Res_Park	19.55	20211008_F27-2	27-2
6411	10/8/2021	10/8/2021 16:41	71	17	0.6	NA	Ornitela	Res_Park	19.55	20211008_F27-2	27-2
6412	10/8/2021	10/8/2021 16:41	71	17	0.6	NA	Ornitela	Res_Park	19.55	20211008_F27-2	27-2
6413	10/8/2021	10/8/2021 16:41	72	17	0.6	NA	Ornitela	Res_Park	20.55	20211008_F27-2	27-2
6414	10/8/2021	10/8/2021 16:41	72	17	0.6	NA	Ornitela	Res_Park	20.55	20211008_F27-2	27-2
6415	10/8/2021	10/8/2021 16:41	72	17	0.6	NA	Ornitela	Res_Park	20.55	20211008_F27-2	27-2
6416	10/8/2021	10/8/2021 16:41	72	17	0.6	NA	Ornitela	Res_Park	20.55	20211008_F27-2	27-2
6417	10/8/2021	10/8/2021 16:41	72	17	0.6	NA	Ornitela	Res_Park	20.55	20211008_F27-2	27-2
6418	10/8/2021	10/8/2021 16:41	73	17	0.6	NA	Ornitela	Res_Park	21.55	20211008_F27-2	27-2
6419	10/8/2021	10/8/2021 16:41	73	17	0.6	NA	Ornitela	Res_Park	21.55	20211008_F27-2	27-2
6420	10/8/2021	10/8/2021 16:42	72	17	0.6	NA	Ornitela	Res_Park	20.55	20211008_F27-2	27-2
6421	10/8/2021	10/8/2021 16:42	72	17	0.6	NA	Ornitela	Res_Park	20.55	20211008_F27-2	27-2
6422	10/8/2021	10/8/2021 16:42	72	17	0.6	NA	Ornitela	Res_Park	20.55	20211008_F27-2	27-2
6423	10/8/2021	10/8/2021 16:42	72	17	0.6	NA	Ornitela	Res_Park	20.55	20211008_F27-2	27-2
6424	10/8/2021	10/8/2021 16:42	72	17	0.6	NA	Ornitela	Res_Park	20.55	20211008_F27-2	27-2
6425	10/8/2021	10/8/2021 16:42	72	17	0.6	NA	Ornitela	Res_Park	20.55	20211008_F27-2	27-2
6426	10/8/2021	10/8/2021 16:42	72	17	0.6	NA	Ornitela	Res_Park	20.55	20211008_F27-2	27-2
6427	10/8/2021	10/8/2021 16:42	72	17	0.6	NA	Ornitela	Res_Park	20.55	20211008_F27-2	27-2
6428	10/8/2021	10/8/2021 16:42	72	17	0.6	NA	Ornitela	Res_Park	20.55	20211008_F27-2	27-2
6429	10/8/2021	10/8/2021 16:42	72	17	0.6	NA	Ornitela	Res_Park	20.55	20211008_F27-2	27-2
6430	10/8/2021	10/8/2021 16:42	71	17	0.6	NA	Ornitela	Res_Park	19.55	20211008_F27-2	27-2
6431	10/8/2021	10/8/2021 16:42	71	17	0.6	NA	Ornitela	Res_Park	19.55	20211008_F27-2	27-2
6432	10/8/2021	10/8/2021 16:43	71	17	0.6	NA	Ornitela	Res_Park	19.55	20211008_F27-2	27-2
6433	10/8/2021	10/8/2021 16:43	71	17	0.6	NA	Ornitela	Res_Park	19.55	20211008_F27-2	27-2
6434	10/8/2021	10/8/2021 16:43	71	17	0.6	NA	Ornitela	Res_Park	19.55	20211008_F27-2	27-2
6435	10/8/2021	10/8/2021 16:43	71	17	0.6	NA	Ornitela	Res_Park	19.55	20211008_F27-2	27-2
6436	10/8/2021	10/8/2021 16:43	71	17	0.6	NA	Ornitela	Res_Park	19.55	20211008_F27-2	27-2
6437	10/8/2021	10/8/2021 16:43	71	17	0.6	NA	Ornitela	Res_Park	19.55	20211008_F27-2	27-2
6438	10/8/2021	10/8/2021 16:43	71	17	0.6	NA	Ornitela	Res_Park	19.55	20211008_F27-2	27-2
6439	10/8/2021	10/8/2021 16:43	72	17	0.6	NA	Ornitela	Res_Park	20.55	20211008_F27-2	27-2
6440	10/8/2021	10/8/2021 16:43	72	17	0.6	NA	Ornitela	Res_Park	20.55	20211008_F27-2	27-2
6441	10/8/2021	10/8/2021 16:43	72	17	0.6	NA	Ornitela	Res_Park	20.55	20211008_F27-2	27-2
6442	10/8/2021	10/8/2021 16:43	72	17	0.6	NA	Ornitela	Res_Park	20.55	20211008_F27-2	27-2
6443	10/8/2021	10/8/2021 16:43	72	17	0.6	NA	Ornitela	Res_Park	20.55	20211008_F27-2	27-2
6444	10/8/2021	10/8/2021 16:44	72	17	0.6	NA	Ornitela	Res_Park	20.55	20211008_F27-2	27-2
6445	10/8/2021	10/8/2021 16:44	72	17	0.6	NA	Ornitela	Res_Park	20.55	20211008_F27-2	27-2
6446	10/8/2021	10/8/2021 16:44	72	17	0.6	NA	Ornitela	Res_Park	20.55	20211008_F27-2	27-2
6447	10/8/2021	10/8/2021 16:44	71	17	0.6	NA	Ornitela	Res_Park	19.55	20211008_F27-2	27-2
6448	10/8/2021	10/8/2021 16:44	72	17	0.6	NA	Ornitela	Res_Park	20.55	20211008_F27-2	27-2
6449	10/8/2021	10/8/2021 16:44	72	17	0.6	NA	Ornitela	Res_Park	20.55	20211008_F27-2	27-2
6450	10/8/2021	10/8/2021 16:44	72	17	0.6	NA	Ornitela	Res_Park	20.55	20211008_F27-2	27-2
6451	10/8/2021	10/8/2021 16:44	72	17	0.6	NA	Ornitela	Res_Park	20.55	20211008_F27-2	27-2
6452	10/8/2021	10/8/2021 16:44	71	17	0.6	NA	Ornitela	Res_Park	19.55	20211008_F27-2	27-2
6453	10/8/2021	10/8/2021 16:44	71	17	0.6	NA	Ornitela	Res_Park	19.55	20211008_F27-2	27-2
6454	10/8/2021	10/8/2021 16:44	71	17	0.6	NA	Ornitela	Res_Park	19.55	20211008_F27-2	27-2
6455	10/8/2021	10/8/2021 16:44	71	17	0.6	NA	Ornitela	Res_Park	19.55	20211008_F27-2	27-2
6456	10/8/2021	10/8/2021 16:45	72	17	0.6	NA	Ornitela	Res_Park	20.55	20211008_F27-2	27-2
6457	10/8/2021	10/8/2021 16:45	72	17	0.6	NA	Ornitela	Res_Park	20.55	20211008_F27-2	27-2
6458	10/8/2021	10/8/2021 16:45	72	17	0.6	NA	Ornitela	Res_Park	20.55	20211008_F27-2	27-2
6459	10/8/2021	10/8/2021 16:45	72	17	0.6	NA	Ornitela	Res_Park	20.55	20211008_F27-2	27-2
6460	10/8/2021	10/8/2021 16:45	72	16	0.6	NA	Ornitela	Res_Park	20.55	20211008_F27-2	27-2
6461	10/8/2021	10/8/2021 16:45	72	17	0.6	NA	Ornitela	Res_Park	20.55	20211008_F27-2	27-2
6462	10/8/2021	10/8/2021 16:45	72	17	0.6	NA	Ornitela	Res_Park	20.55	20211008_F27-2	27-2
6463	10/8/2021	10/8/2021 16:45	72	17	0.6	NA	Ornitela	Res_Park	20.55	20211008_F27-2	27-2
6464	10/8/2021	10/8/2021 16:45	72	17	0.6	NA	Ornitela	Res_Park	20.55	20211008_F27-2	27-2
6465	10/8/2021	10/8/2021 16:45	72	17	0.6	NA	Ornitela	Res_Park	20.55	20211008_F27-2	27-2
6466	10/8/2021	10/8/2021 16:45	72	17	0.6	NA	Ornitela	Res_Park	20.55	20211008_F27-2	27-2
6467	10/8/2021	10/8/2021 16:45	72	16	0.6	NA	Ornitela	Res_Park	20.55	20211008_F27-2	27-2
6468	10/8/2021	10/8/2021 16:46	72	17	0.6	NA	Ornitela	Res_Park	20.55	20211008_F27-2	27-2
6469	10/8/2021	10/8/2021 16:46	72	17	0.6	NA	Ornitela	Res_Park	20.55	20211008_F27-2	27-2
6470	10/8/2021	10/8/2021 16:46	72	17	0.6	NA	Ornitela	Res_Park	20.55	20211008_F27-2	27-2
6471	10/8/2021	10/8/2021 16:46	72	17	0.6	NA	Ornitela	Res_Park	20.55	20211008_F27-2	27-2
6472	10/8/2021	10/8/2021 16:46	72	17	0.6	NA	Ornitela	Res_Park	20.55	20211008_F27-2	27-2
6473	10/8/2021	10/8/2021 16:46	72	17	0.6	NA	Ornitela	Res_Park	20.55	20211008_F27-2	27-2
6474	10/8/2021	10/8/2021 16:46	71	17	0.6	NA	Ornitela	Res_Park	19.55	20211008_F27-2	27-2
6475	10/8/2021	10/8/2021 16:46	71	17	0.6	NA	Ornitela	Res_Park	19.55	20211008_F27-2	27-2
6476	10/8/2021	10/8/2021 16:46	71	17	0.6	NA	Ornitela	Res_Park	19.55	20211008_F27-2	27-2
6477	10/8/2021	10/8/2021 16:46	71	17	0.6	NA	Ornitela	Res_Park	19.55	20211008_F27-2	27-2
6478	10/8/2021	10/8/2021 16:46	72	17	0.6	NA	Ornitela	Res_Park	20.55	20211008_F27-2	27-2
6479	10/8/2021	10/8/2021 16:46	72	17	0.6	NA	Ornitela	Res_Park	20.55	20211008_F27-2	27-2
6480	10/8/2021	10/8/2021 16:47	71	18	0.6	NA	Ornitela	Res_Park	19.55	20211008_F27-2	27-2
6481	10/8/2021	10/8/2021 16:47	71	17	0.6	NA	Ornitela	Res_Park	19.55	20211008_F27-2	27-2
6482	10/8/2021	10/8/2021 16:47	71	18	0.6	NA	Ornitela	Res_Park	19.55	20211008_F27-2	27-2
6483	10/8/2021	10/8/2021 16:47	72	18	0.6	NA	Ornitela	Res_Park	20.55	20211008_F27-2	27-2
6484	10/8/2021	10/8/2021 16:47	71	18	0.6	NA	Ornitela	Res_Park	19.55	20211008_F27-2	27-2
6485	10/8/2021	10/8/2021 16:47	71	18	0.6	NA	Ornitela	Res_Park	19.55	20211008_F27-2	27-2
6486	10/8/2021	10/8/2021 16:47	72	18	0.6	NA	Ornitela	Res_Park	20.55	20211008_F27-2	27-2
6487	10/8/2021	10/8/2021 16:47	72	18	0.6	NA	Ornitela	Res_Park	20.55	20211008_F27-2	27-2
6488	10/8/2021	10/8/2021 16:47	72	18	0.6	NA	Ornitela	Res_Park	20.55	20211008_F27-2	27-2
6489	10/8/2021	10/8/2021 16:47	71	18	0.6	NA	Ornitela	Res_Park	19.55	20211008_F27-2	27-2
6490	10/8/2021	10/8/2021 16:47	71	18	0.6	NA	Ornitela	Res_Park	19.55	20211008_F27-2	27-2
6491	10/8/2021	10/8/2021 16:47	71	18	0.6	NA	Ornitela	Res_Park	19.55	20211008_F27-2	27-2
6492	10/8/2021	10/8/2021 16:48	71	18	0.6	NA	Ornitela	Res_Park	19.55	20211008_F27-2	27-2
6493	10/8/2021	10/8/2021 16:48	71	18	0.6	NA	Ornitela	Res_Park	19.55	20211008_F27-2	27-2
6494	10/8/2021	10/8/2021 16:48	72	17	0.6	NA	Ornitela	Res_Park	20.55	20211008_F27-2	27-2
6495	10/8/2021	10/8/2021 16:48	72	17	0.6	NA	Ornitela	Res_Park	20.55	20211008_F27-2	27-2
6496	10/8/2021	10/8/2021 16:48	72	17	0.6	NA	Ornitela	Res_Park	20.55	20211008_F27-2	27-2
6497	10/8/2021	10/8/2021 16:48	71	17	0.6	NA	Ornitela	Res_Park	19.55	20211008_F27-2	27-2
6498	10/8/2021	10/8/2021 16:48	71	17	0.6	NA	Ornitela	Res_Park	19.55	20211008_F27-2	27-2
6499	10/8/2021	10/8/2021 16:48	71	17	0.6	NA	Ornitela	Res_Park	19.55	20211008_F27-2	27-2
6500	10/8/2021	10/8/2021 16:48	71	17	0.6	NA	Ornitela	Res_Park	19.55	20211008_F27-2	27-2
6501	10/8/2021	10/8/2021 16:48	72	17	0.6	NA	Ornitela	Res_Park	20.55	20211008_F27-2	27-2
6502	10/8/2021	10/8/2021 16:48	72	17	0.6	NA	Ornitela	Res_Park	20.55	20211008_F27-2	27-2
6503	10/8/2021	10/8/2021 16:48	72	16	0.6	NA	Ornitela	Res_Park	20.55	20211008_F27-2	27-2
6504	10/8/2021	10/8/2021 16:49	72	16	0.6	NA	Ornitela	Res_Park	20.55	20211008_F27-2	27-2
6505	10/8/2021	10/8/2021 16:49	72	16	0.6	NA	Ornitela	Res_Park	20.55	20211008_F27-2	27-2
6506	10/8/2021	10/8/2021 16:49	72	16	0.6	NA	Ornitela	Res_Park	20.55	20211008_F27-2	27-2
6507	10/8/2021	10/8/2021 16:49	72	16	0.6	NA	Ornitela	Res_Park	20.55	20211008_F27-2	27-2
6508	10/8/2021	10/8/2021 16:49	71	16	0.6	NA	Ornitela	Res_Park	19.55	20211008_F27-2	27-2
6509	10/8/2021	10/8/2021 16:49	71	16	0.6	NA	Ornitela	Res_Park	19.55	20211008_F27-2	27-2
6510	10/8/2021	10/8/2021 16:49	72	16	0.6	NA	Ornitela	Res_Park	20.55	20211008_F27-2	27-2
6511	10/8/2021	10/8/2021 16:49	72	16	0.6	NA	Ornitela	Res_Park	20.55	20211008_F27-2	27-2
6512	10/8/2021	10/8/2021 16:49	72	16	0.6	NA	Ornitela	Res_Park	20.55	20211008_F27-2	27-2
6513	10/8/2021	10/8/2021 16:49	72	16	0.6	NA	Ornitela	Res_Park	20.55	20211008_F27-2	27-2
6514	10/8/2021	10/8/2021 16:49	72	16	0.6	NA	Ornitela	Res_Park	20.55	20211008_F27-2	27-2
6515	10/8/2021	10/8/2021 16:49	72	16	0.6	NA	Ornitela	Res_Park	20.55	20211008_F27-2	27-2
6516	10/8/2021	10/8/2021 16:50	72	16	0.6	NA	Ornitela	Res_Park	20.55	20211008_F27-2	27-2
6517	10/8/2021	10/8/2021 16:50	72	16	0.6	NA	Ornitela	Res_Park	20.55	20211008_F27-2	27-2
6518	10/8/2021	10/8/2021 16:50	72	16	0.6	NA	Ornitela	Res_Park	20.55	20211008_F27-2	27-2
6519	10/8/2021	10/8/2021 16:50	72	16	0.6	NA	Ornitela	Res_Park	20.55	20211008_F27-2	27-2
6520	10/8/2021	10/8/2021 16:50	72	16	0.6	NA	Ornitela	Res_Park	20.55	20211008_F27-2	27-2
6521	10/8/2021	10/8/2021 16:50	72	16	0.6	NA	Ornitela	Res_Park	20.55	20211008_F27-2	27-2
6522	10/8/2021	10/8/2021 16:50	72	16	0.6	NA	Ornitela	Res_Park	20.55	20211008_F27-2	27-2
6523	10/8/2021	10/8/2021 16:50	72	16	0.6	NA	Ornitela	Res_Park	20.55	20211008_F27-2	27-2
16237	10/8/2021	10/8/2021 16:40	13.9808675	NA	NA	NA	AxyAir	Res_Park	13.9808675	20211008_F27-2	27-2
16238	10/8/2021	10/8/2021 16:40	13.9808675	NA	NA	NA	AxyAir	Res_Park	13.9808675	20211008_F27-2	27-2
16239	10/8/2021	10/8/2021 16:40	13.54704811	NA	NA	NA	AxyAir	Res_Park	13.54704811	20211008_F27-2	27-2
16240	10/8/2021	10/8/2021 16:40	15.85922465	NA	NA	NA	AxyAir	Res_Park	15.85922465	20211008_F27-2	27-2
16241	10/8/2021	10/8/2021 16:41	14.65786185	NA	NA	NA	AxyAir	Res_Park	14.65786185	20211008_F27-2	27-2
16242	10/8/2021	10/8/2021 16:41	11.22648518	NA	NA	NA	AxyAir	Res_Park	11.22648518	20211008_F27-2	27-2
16243	10/8/2021	10/8/2021 16:41	7.022878949	NA	NA	NA	AxyAir	Res_Park	7.022878949	20211008_F27-2	27-2
16244	10/8/2021	10/8/2021 16:41	6.251744985	NA	NA	NA	AxyAir	Res_Park	6.251744985	20211008_F27-2	27-2
16245	10/8/2021	10/8/2021 16:41	7.018147348	NA	NA	NA	AxyAir	Res_Park	7.018147348	20211008_F27-2	27-2
16246	10/8/2021	10/8/2021 16:41	9.923397409	NA	NA	NA	AxyAir	Res_Park	9.923397409	20211008_F27-2	27-2
16247	10/8/2021	10/8/2021 16:41	11.11821112	NA	NA	NA	AxyAir	Res_Park	11.11821112	20211008_F27-2	27-2
16248	10/8/2021	10/8/2021 16:41	10.85411558	NA	NA	NA	AxyAir	Res_Park	10.85411558	20211008_F27-2	27-2
16249	10/8/2021	10/8/2021 16:41	7.944019954	NA	NA	NA	AxyAir	Res_Park	7.944019954	20211008_F27-2	27-2
16250	10/8/2021	10/8/2021 16:41	6.403627271	NA	NA	NA	AxyAir	Res_Park	6.403627271	20211008_F27-2	27-2
16251	10/8/2021	10/8/2021 16:41	8.109472192	NA	NA	NA	AxyAir	Res_Park	8.109472192	20211008_F27-2	27-2
16252	10/8/2021	10/8/2021 16:41	10.23812121	NA	NA	NA	AxyAir	Res_Park	10.23812121	20211008_F27-2	27-2
16253	10/8/2021	10/8/2021 16:42	10.06736766	NA	NA	NA	AxyAir	Res_Park	10.06736766	20211008_F27-2	27-2
16254	10/8/2021	10/8/2021 16:42	10.39127539	NA	NA	NA	AxyAir	Res_Park	10.39127539	20211008_F27-2	27-2
16255	10/8/2021	10/8/2021 16:42	19.26769838	NA	NA	NA	AxyAir	Res_Park	19.26769838	20211008_F27-2	27-2
16256	10/8/2021	10/8/2021 16:42	37.91475243	NA	NA	NA	AxyAir	Res_Park	37.91475243	20211008_F27-2	27-2
16257	10/8/2021	10/8/2021 16:42	11.94183672	NA	NA	NA	AxyAir	Res_Park	11.94183672	20211008_F27-2	27-2
16258	10/8/2021	10/8/2021 16:42	13.82019621	NA	NA	NA	AxyAir	Res_Park	13.82019621	20211008_F27-2	27-2
16259	10/8/2021	10/8/2021 16:42	13.99571411	NA	NA	NA	AxyAir	Res_Park	13.99571411	20211008_F27-2	27-2
16260	10/8/2021	10/8/2021 16:42	15.70435299	NA	NA	NA	AxyAir	Res_Park	15.70435299	20211008_F27-2	27-2
16261	10/8/2021	10/8/2021 16:42	14.34225922	NA	NA	NA	AxyAir	Res_Park	14.34225922	20211008_F27-2	27-2
16262	10/8/2021	10/8/2021 16:42	15.36778931	NA	NA	NA	AxyAir	Res_Park	15.36778931	20211008_F27-2	27-2
16263	10/8/2021	10/8/2021 16:42	12.12077325	NA	NA	NA	AxyAir	Res_Park	12.12077325	20211008_F27-2	27-2
16264	10/8/2021	10/8/2021 16:42	11.27034567	NA	NA	NA	AxyAir	Res_Park	11.27034567	20211008_F27-2	27-2
16265	10/8/2021	10/8/2021 16:43	9.390741887	NA	NA	NA	AxyAir	Res_Park	9.390741887	20211008_F27-2	27-2
16266	10/8/2021	10/8/2021 16:43	12.03941446	NA	NA	NA	AxyAir	Res_Park	12.03941446	20211008_F27-2	27-2
16267	10/8/2021	10/8/2021 16:43	8.966656705	NA	NA	NA	AxyAir	Res_Park	8.966656705	20211008_F27-2	27-2
16268	10/8/2021	10/8/2021 16:43	8.707369971	NA	NA	NA	AxyAir	Res_Park	8.707369971	20211008_F27-2	27-2
16269	10/8/2021	10/8/2021 16:43	10.83945528	NA	NA	NA	AxyAir	Res_Park	10.83945528	20211008_F27-2	27-2
16270	10/8/2021	10/8/2021 16:43	9.555131082	NA	NA	NA	AxyAir	Res_Park	9.555131082	20211008_F27-2	27-2
16271	10/8/2021	10/8/2021 16:43	9.295881041	NA	NA	NA	AxyAir	Res_Park	9.295881041	20211008_F27-2	27-2
16272	10/8/2021	10/8/2021 16:43	11.3404403	NA	NA	NA	AxyAir	Res_Park	11.3404403	20211008_F27-2	27-2
16273	10/8/2021	10/8/2021 16:43	8.777927737	NA	NA	NA	AxyAir	Res_Park	8.777927737	20211008_F27-2	27-2
16274	10/8/2021	10/8/2021 16:43	10.82112991	NA	NA	NA	AxyAir	Res_Park	10.82112991	20211008_F27-2	27-2
16275	10/8/2021	10/8/2021 16:43	10.80646962	NA	NA	NA	AxyAir	Res_Park	10.80646962	20211008_F27-2	27-2
16276	10/8/2021	10/8/2021 16:43	18.65117288	NA	NA	NA	AxyAir	Res_Park	18.65117288	20211008_F27-2	27-2
16277	10/8/2021	10/8/2021 16:44	17.90193065	NA	NA	NA	AxyAir	Res_Park	17.90193065	20211008_F27-2	27-2
16278	10/8/2021	10/8/2021 16:44	12.27500835	NA	NA	NA	AxyAir	Res_Park	12.27500835	20211008_F27-2	27-2
16279	10/8/2021	10/8/2021 16:44	12.95756189	NA	NA	NA	AxyAir	Res_Park	12.95756189	20211008_F27-2	27-2
16280	10/8/2021	10/8/2021 16:44	12.87659749	NA	NA	NA	AxyAir	Res_Park	12.87659749	20211008_F27-2	27-2
16281	10/8/2021	10/8/2021 16:44	13.04730167	NA	NA	NA	AxyAir	Res_Park	13.04730167	20211008_F27-2	27-2
16282	10/8/2021	10/8/2021 16:44	15.61362861	NA	NA	NA	AxyAir	Res_Park	15.61362861	20211008_F27-2	27-2
16283	10/8/2021	10/8/2021 16:44	12.45828231	NA	NA	NA	AxyAir	Res_Park	12.45828231	20211008_F27-2	27-2
16284	10/8/2021	10/8/2021 16:44	14.68408652	NA	NA	NA	AxyAir	Res_Park	14.68408652	20211008_F27-2	27-2
16285	10/8/2021	10/8/2021 16:44	16.82655866	NA	NA	NA	AxyAir	Res_Park	16.82655866	20211008_F27-2	27-2
16286	10/8/2021	10/8/2021 16:44	19.39239623	NA	NA	NA	AxyAir	Res_Park	19.39239623	20211008_F27-2	27-2
16287	10/8/2021	10/8/2021 16:44	0.682554453	NA	NA	NA	AxyAir	Res_Park	0.682554453	20211008_F27-2	27-2
16288	10/8/2021	10/8/2021 16:44	6.828428096	NA	NA	NA	AxyAir	Res_Park	6.828428096	20211008_F27-2	27-2
16289	10/8/2021	10/8/2021 16:45	5.122450955	NA	NA	NA	AxyAir	Res_Park	5.122450955	20211008_F27-2	27-2
16290	10/8/2021	10/8/2021 16:45	6.913824019	NA	NA	NA	AxyAir	Res_Park	6.913824019	20211008_F27-2	27-2
16291	10/8/2021	10/8/2021 16:45	10.75404211	NA	NA	NA	AxyAir	Res_Park	10.75404211	20211008_F27-2	27-2
16292	10/8/2021	10/8/2021 16:45	7.933286605	NA	NA	NA	AxyAir	Res_Park	7.933286605	20211008_F27-2	27-2
16293	10/8/2021	10/8/2021 16:45	8.186573317	NA	NA	NA	AxyAir	Res_Park	8.186573317	20211008_F27-2	27-2
16294	10/8/2021	10/8/2021 16:45	11.77110083	NA	NA	NA	AxyAir	Res_Park	11.77110083	20211008_F27-2	27-2
16295	10/8/2021	10/8/2021 16:45	21.3949759	NA	NA	NA	AxyAir	Res_Park	21.3949759	20211008_F27-2	27-2
16296	10/8/2021	10/8/2021 16:45	23.36654321	NA	NA	NA	AxyAir	Res_Park	23.36654321	20211008_F27-2	27-2
16297	10/8/2021	10/8/2021 16:45	8.431126155	NA	NA	NA	AxyAir	Res_Park	8.431126155	20211008_F27-2	27-2
16298	10/8/2021	10/8/2021 16:45	36.71621649	NA	NA	NA	AxyAir	Res_Park	36.71621649	20211008_F27-2	27-2
16299	10/8/2021	10/8/2021 16:45	15.18658076	NA	NA	NA	AxyAir	Res_Park	15.18658076	20211008_F27-2	27-2
16300	10/8/2021	10/8/2021 16:45	12.28332053	NA	NA	NA	AxyAir	Res_Park	12.28332053	20211008_F27-2	27-2
16301	10/8/2021	10/8/2021 16:46	11.51500452	NA	NA	NA	AxyAir	Res_Park	11.51500452	20211008_F27-2	27-2
16302	10/8/2021	10/8/2021 16:46	11.25891723	NA	NA	NA	AxyAir	Res_Park	11.25891723	20211008_F27-2	27-2
16303	10/8/2021	10/8/2021 16:46	12.0312756	NA	NA	NA	AxyAir	Res_Park	12.0312756	20211008_F27-2	27-2
16304	10/8/2021	10/8/2021 16:46	14.08589929	NA	NA	NA	AxyAir	Res_Park	14.08589929	20211008_F27-2	27-2
16305	10/8/2021	10/8/2021 16:46	10.41592012	NA	NA	NA	AxyAir	Res_Park	10.41592012	20211008_F27-2	27-2
16306	10/8/2021	10/8/2021 16:46	8.878206932	NA	NA	NA	AxyAir	Res_Park	8.878206932	20211008_F27-2	27-2
16307	10/8/2021	10/8/2021 16:46	24.86080238	NA	NA	NA	AxyAir	Res_Park	24.86080238	20211008_F27-2	27-2
16308	10/8/2021	10/8/2021 16:46	12.54792941	NA	NA	NA	AxyAir	Res_Park	12.54792941	20211008_F27-2	27-2
16309	10/8/2021	10/8/2021 16:46	6.489047045	NA	NA	NA	AxyAir	Res_Park	6.489047045	20211008_F27-2	27-2
16310	10/8/2021	10/8/2021 16:46	11.01400747	NA	NA	NA	AxyAir	Res_Park	11.01400747	20211008_F27-2	27-2
16311	10/8/2021	10/8/2021 16:46	9.732451915	NA	NA	NA	AxyAir	Res_Park	9.732451915	20211008_F27-2	27-2
16312	10/8/2021	10/8/2021 16:46	22.53530103	NA	NA	NA	AxyAir	Res_Park	22.53530103	20211008_F27-2	27-2
16313	10/8/2021	10/8/2021 16:47	4.862954198	NA	NA	NA	AxyAir	Res_Park	4.862954198	20211008_F27-2	27-2
16314	10/8/2021	10/8/2021 16:47	7.594459622	NA	NA	NA	AxyAir	Res_Park	7.594459622	20211008_F27-2	27-2
16315	10/8/2021	10/8/2021 16:47	6.397136012	NA	NA	NA	AxyAir	Res_Park	6.397136012	20211008_F27-2	27-2
16316	10/8/2021	10/8/2021 16:47	7.333374876	NA	NA	NA	AxyAir	Res_Park	7.333374876	20211008_F27-2	27-2
16317	10/8/2021	10/8/2021 16:47	5.371398477	NA	NA	NA	AxyAir	Res_Park	5.371398477	20211008_F27-2	27-2
16318	10/8/2021	10/8/2021 16:47	6.821503883	NA	NA	NA	AxyAir	Res_Park	6.821503883	20211008_F27-2	27-2
16319	10/8/2021	10/8/2021 16:47	10.91748155	NA	NA	NA	AxyAir	Res_Park	10.91748155	20211008_F27-2	27-2
16320	10/8/2021	10/8/2021 16:47	8.783871822	NA	NA	NA	AxyAir	Res_Park	8.783871822	20211008_F27-2	27-2
16321	10/8/2021	10/8/2021 16:47	18.15799254	NA	NA	NA	AxyAir	Res_Park	18.15799254	20211008_F27-2	27-2
16322	10/8/2021	10/8/2021 16:47	16.37129193	NA	NA	NA	AxyAir	Res_Park	16.37129193	20211008_F27-2	27-2
16323	10/8/2021	10/8/2021 16:47	15.69372938	NA	NA	NA	AxyAir	Res_Park	15.69372938	20211008_F27-2	27-2
16324	10/8/2021	10/8/2021 16:47	13.48320072	NA	NA	NA	AxyAir	Res_Park	13.48320072	20211008_F27-2	27-2
16325	10/8/2021	10/8/2021 16:48	14.42283619	NA	NA	NA	AxyAir	Res_Park	14.42283619	20211008_F27-2	27-2
16326	10/8/2021	10/8/2021 16:48	16.22250816	NA	NA	NA	AxyAir	Res_Park	16.22250816	20211008_F27-2	27-2
16327	10/8/2021	10/8/2021 16:48	14.95057098	NA	NA	NA	AxyAir	Res_Park	14.95057098	20211008_F27-2	27-2
16328	10/8/2021	10/8/2021 16:48	14.08589929	NA	NA	NA	AxyAir	Res_Park	14.08589929	20211008_F27-2	27-2
16329	10/8/2021	10/8/2021 16:48	9.317898015	NA	NA	NA	AxyAir	Res_Park	9.317898015	20211008_F27-2	27-2
16330	10/8/2021	10/8/2021 16:48	10.16991415	NA	NA	NA	AxyAir	Res_Park	10.16991415	20211008_F27-2	27-2
16331	10/8/2021	10/8/2021 16:48	8.624867293	NA	NA	NA	AxyAir	Res_Park	8.624867293	20211008_F27-2	27-2
16332	10/8/2021	10/8/2021 16:48	17.75524973	NA	NA	NA	AxyAir	Res_Park	17.75524973	20211008_F27-2	27-2
16333	10/8/2021	10/8/2021 16:48	7.770463978	NA	NA	NA	AxyAir	Res_Park	7.770463978	20211008_F27-2	27-2
16334	10/8/2021	10/8/2021 16:48	11.27034567	NA	NA	NA	AxyAir	Res_Park	11.27034567	20211008_F27-2	27-2
16335	10/8/2021	10/8/2021 16:48	5.716439445	NA	NA	NA	AxyAir	Res_Park	5.716439445	20211008_F27-2	27-2
16336	10/8/2021	10/8/2021 16:48	12.44985458	NA	NA	NA	AxyAir	Res_Park	12.44985458	20211008_F27-2	27-2
16337	10/8/2021	10/8/2021 16:49	14.07161097	NA	NA	NA	AxyAir	Res_Park	14.07161097	20211008_F27-2	27-2
16338	10/8/2021	10/8/2021 16:49	15.1011742	NA	NA	NA	AxyAir	Res_Park	15.1011742	20211008_F27-2	27-2
16339	10/8/2021	10/8/2021 16:49	13.99571411	NA	NA	NA	AxyAir	Res_Park	13.99571411	20211008_F27-2	27-2
16340	10/8/2021	10/8/2021 16:49	15.96068346	NA	NA	NA	AxyAir	Res_Park	15.96068346	20211008_F27-2	27-2
16341	10/8/2021	10/8/2021 16:49	10.07077283	NA	NA	NA	AxyAir	Res_Park	10.07077283	20211008_F27-2	27-2
16342	10/8/2021	10/8/2021 16:49	11.35579375	NA	NA	NA	AxyAir	Res_Park	11.35579375	20211008_F27-2	27-2
16343	10/8/2021	10/8/2021 16:49	14.86002902	NA	NA	NA	AxyAir	Res_Park	14.86002902	20211008_F27-2	27-2
16344	10/8/2021	10/8/2021 16:49	16.57002465	NA	NA	NA	AxyAir	Res_Park	16.57002465	20211008_F27-2	27-2
16345	10/8/2021	10/8/2021 16:49	14.85500619	NA	NA	NA	AxyAir	Res_Park	14.85500619	20211008_F27-2	27-2
16346	10/8/2021	10/8/2021 16:49	7.519240536	NA	NA	NA	AxyAir	Res_Park	7.519240536	20211008_F27-2	27-2
16347	10/8/2021	10/8/2021 16:49	10.8504505	NA	NA	NA	AxyAir	Res_Park	10.8504505	20211008_F27-2	27-2
16348	10/8/2021	10/8/2021 16:49	10.07417799	NA	NA	NA	AxyAir	Res_Park	10.07417799	20211008_F27-2	27-2
16349	10/8/2021	10/8/2021 16:50	5.375033326	NA	NA	NA	AxyAir	Res_Park	5.375033326	20211008_F27-2	27-2
16350	10/8/2021	10/8/2021 16:50	6.055813285	NA	NA	NA	AxyAir	Res_Park	6.055813285	20211008_F27-2	27-2
16351	10/8/2021	10/8/2021 16:50	9.981992395	NA	NA	NA	AxyAir	Res_Park	9.981992395	20211008_F27-2	27-2
16352	10/8/2021	10/8/2021 16:50	9.807926329	NA	NA	NA	AxyAir	Res_Park	9.807926329	20211008_F27-2	27-2
16353	10/8/2021	10/8/2021 16:50	24.74171609	NA	NA	NA	AxyAir	Res_Park	24.74171609	20211008_F27-2	27-2
16354	10/8/2021	10/8/2021 16:50	27.81898922	NA	NA	NA	AxyAir	Res_Park	27.81898922	20211008_F27-2	27-2
16355	10/8/2021	10/8/2021 16:50	19.95743578	NA	NA	NA	AxyAir	Res_Park	19.95743578	20211008_F27-2	27-2
16356	10/8/2021	10/8/2021 16:50	14.1569766	NA	NA	NA	AxyAir	Res_Park	14.1569766	20211008_F27-2	27-2
42752	10/8/2021	10/8/2021 16:40	11.83602013	NA	NA	NA	Laser Altimeter	Res_Park	11.83602013	20211008_F27-2	27-2
42753	10/8/2021	10/8/2021 16:40	11.88731479	NA	NA	NA	Laser Altimeter	Res_Park	11.88731479	20211008_F27-2	27-2
42754	10/8/2021	10/8/2021 16:40	12.05699593	NA	NA	NA	Laser Altimeter	Res_Park	12.05699593	20211008_F27-2	27-2
42755	10/8/2021	10/8/2021 16:40	12.06172229	NA	NA	NA	Laser Altimeter	Res_Park	12.06172229	20211008_F27-2	27-2
42756	10/8/2021	10/8/2021 16:40	11.53733457	NA	NA	NA	Laser Altimeter	Res_Park	11.53733457	20211008_F27-2	27-2
42757	10/8/2021	10/8/2021 16:40	11.75232497	NA	NA	NA	Laser Altimeter	Res_Park	11.75232497	20211008_F27-2	27-2
42758	10/8/2021	10/8/2021 16:40	11.9162792	NA	NA	NA	Laser Altimeter	Res_Park	11.9162792	20211008_F27-2	27-2
42759	10/8/2021	10/8/2021 16:40	10.54415258	NA	NA	NA	Laser Altimeter	Res_Park	10.54415258	20211008_F27-2	27-2
42760	10/8/2021	10/8/2021 16:40	10.94468148	NA	NA	NA	Laser Altimeter	Res_Park	10.94468148	20211008_F27-2	27-2
42761	10/8/2021	10/8/2021 16:40	11.08188136	NA	NA	NA	Laser Altimeter	Res_Park	11.08188136	20211008_F27-2	27-2
42762	10/8/2021	10/8/2021 16:40	10.64244352	NA	NA	NA	Laser Altimeter	Res_Park	10.64244352	20211008_F27-2	27-2
42763	10/8/2021	10/8/2021 16:40	11.71512263	NA	NA	NA	Laser Altimeter	Res_Park	11.71512263	20211008_F27-2	27-2
42764	10/8/2021	10/8/2021 16:40	10.96749436	NA	NA	NA	Laser Altimeter	Res_Park	10.96749436	20211008_F27-2	27-2
42765	10/8/2021	10/8/2021 16:40	12.20855084	NA	NA	NA	Laser Altimeter	Res_Park	12.20855084	20211008_F27-2	27-2
42766	10/8/2021	10/8/2021 16:40	12.19963948	NA	NA	NA	Laser Altimeter	Res_Park	12.19963948	20211008_F27-2	27-2
42767	10/8/2021	10/8/2021 16:40	11.11773468	NA	NA	NA	Laser Altimeter	Res_Park	11.11773468	20211008_F27-2	27-2
42768	10/8/2021	10/8/2021 16:40	12.15892661	NA	NA	NA	Laser Altimeter	Res_Park	12.15892661	20211008_F27-2	27-2
42769	10/8/2021	10/8/2021 16:40	11.74290159	NA	NA	NA	Laser Altimeter	Res_Park	11.74290159	20211008_F27-2	27-2
42770	10/8/2021	10/8/2021 16:40	11.05706349	NA	NA	NA	Laser Altimeter	Res_Park	11.05706349	20211008_F27-2	27-2
42771	10/8/2021	10/8/2021 16:41	11.16690854	NA	NA	NA	Laser Altimeter	Res_Park	11.16690854	20211008_F27-2	27-2
42772	10/8/2021	10/8/2021 16:41	11.70524283	NA	NA	NA	Laser Altimeter	Res_Park	11.70524283	20211008_F27-2	27-2
42773	10/8/2021	10/8/2021 16:41	11.28819398	NA	NA	NA	Laser Altimeter	Res_Park	11.28819398	20211008_F27-2	27-2
42774	10/8/2021	10/8/2021 16:41	11.43750183	NA	NA	NA	Laser Altimeter	Res_Park	11.43750183	20211008_F27-2	27-2
42775	10/8/2021	10/8/2021 16:41	11.05837894	NA	NA	NA	Laser Altimeter	Res_Park	11.05837894	20211008_F27-2	27-2
42776	10/8/2021	10/8/2021 16:41	10.77219707	NA	NA	NA	Laser Altimeter	Res_Park	10.77219707	20211008_F27-2	27-2
42777	10/8/2021	10/8/2021 16:41	12.22856508	NA	NA	NA	Laser Altimeter	Res_Park	12.22856508	20211008_F27-2	27-2
42778	10/8/2021	10/8/2021 16:41	10.33405542	NA	NA	NA	Laser Altimeter	Res_Park	10.33405542	20211008_F27-2	27-2
42779	10/8/2021	10/8/2021 16:41	11.55286753	NA	NA	NA	Laser Altimeter	Res_Park	11.55286753	20211008_F27-2	27-2
42780	10/8/2021	10/8/2021 16:41	11.63491411	NA	NA	NA	Laser Altimeter	Res_Park	11.63491411	20211008_F27-2	27-2
42781	10/8/2021	10/8/2021 16:41	11.73549973	NA	NA	NA	Laser Altimeter	Res_Park	11.73549973	20211008_F27-2	27-2
42782	10/8/2021	10/8/2021 16:41	10.6560927	NA	NA	NA	Laser Altimeter	Res_Park	10.6560927	20211008_F27-2	27-2
42783	10/8/2021	10/8/2021 16:41	11.53765913	NA	NA	NA	Laser Altimeter	Res_Park	11.53765913	20211008_F27-2	27-2
42784	10/8/2021	10/8/2021 16:41	11.61662962	NA	NA	NA	Laser Altimeter	Res_Park	11.61662962	20211008_F27-2	27-2
42785	10/8/2021	10/8/2021 16:41	10.56115146	NA	NA	NA	Laser Altimeter	Res_Park	10.56115146	20211008_F27-2	27-2
42786	10/8/2021	10/8/2021 16:41	11.33547909	NA	NA	NA	Laser Altimeter	Res_Park	11.33547909	20211008_F27-2	27-2
42787	10/8/2021	10/8/2021 16:41	11.31175712	NA	NA	NA	Laser Altimeter	Res_Park	11.31175712	20211008_F27-2	27-2
42788	10/8/2021	10/8/2021 16:41	10.83108255	NA	NA	NA	Laser Altimeter	Res_Park	10.83108255	20211008_F27-2	27-2
42789	10/8/2021	10/8/2021 16:41	10.47474128	NA	NA	NA	Laser Altimeter	Res_Park	10.47474128	20211008_F27-2	27-2
42790	10/8/2021	10/8/2021 16:41	10.95422719	NA	NA	NA	Laser Altimeter	Res_Park	10.95422719	20211008_F27-2	27-2
42791	10/8/2021	10/8/2021 16:41	11.06371234	NA	NA	NA	Laser Altimeter	Res_Park	11.06371234	20211008_F27-2	27-2
42792	10/8/2021	10/8/2021 16:41	10.79547884	NA	NA	NA	Laser Altimeter	Res_Park	10.79547884	20211008_F27-2	27-2
42793	10/8/2021	10/8/2021 16:41	11.18356568	NA	NA	NA	Laser Altimeter	Res_Park	11.18356568	20211008_F27-2	27-2
42794	10/8/2021	10/8/2021 16:41	11.00860444	NA	NA	NA	Laser Altimeter	Res_Park	11.00860444	20211008_F27-2	27-2
42795	10/8/2021	10/8/2021 16:41	10.89166273	NA	NA	NA	Laser Altimeter	Res_Park	10.89166273	20211008_F27-2	27-2
42796	10/8/2021	10/8/2021 16:41	10.9943646	NA	NA	NA	Laser Altimeter	Res_Park	10.9943646	20211008_F27-2	27-2
42797	10/8/2021	10/8/2021 16:41	10.80841863	NA	NA	NA	Laser Altimeter	Res_Park	10.80841863	20211008_F27-2	27-2
42798	10/8/2021	10/8/2021 16:41	10.36308706	NA	NA	NA	Laser Altimeter	Res_Park	10.36308706	20211008_F27-2	27-2
42799	10/8/2021	10/8/2021 16:41	10.86000107	NA	NA	NA	Laser Altimeter	Res_Park	10.86000107	20211008_F27-2	27-2
42800	10/8/2021	10/8/2021 16:41	10.05853787	NA	NA	NA	Laser Altimeter	Res_Park	10.05853787	20211008_F27-2	27-2
42801	10/8/2021	10/8/2021 16:41	10.01371283	NA	NA	NA	Laser Altimeter	Res_Park	10.01371283	20211008_F27-2	27-2
42802	10/8/2021	10/8/2021 16:41	10.15149197	NA	NA	NA	Laser Altimeter	Res_Park	10.15149197	20211008_F27-2	27-2
42803	10/8/2021	10/8/2021 16:41	9.670816091	NA	NA	NA	Laser Altimeter	Res_Park	9.670816091	20211008_F27-2	27-2
42804	10/8/2021	10/8/2021 16:41	9.697729423	NA	NA	NA	Laser Altimeter	Res_Park	9.697729423	20211008_F27-2	27-2
42805	10/8/2021	10/8/2021 16:41	9.630279171	NA	NA	NA	Laser Altimeter	Res_Park	9.630279171	20211008_F27-2	27-2
42806	10/8/2021	10/8/2021 16:41	9.781411867	NA	NA	NA	Laser Altimeter	Res_Park	9.781411867	20211008_F27-2	27-2
42807	10/8/2021	10/8/2021 16:41	9.342547639	NA	NA	NA	Laser Altimeter	Res_Park	9.342547639	20211008_F27-2	27-2
42808	10/8/2021	10/8/2021 16:41	9.569639425	NA	NA	NA	Laser Altimeter	Res_Park	9.569639425	20211008_F27-2	27-2
42809	10/8/2021	10/8/2021 16:41	9.593647333	NA	NA	NA	Laser Altimeter	Res_Park	9.593647333	20211008_F27-2	27-2
42810	10/8/2021	10/8/2021 16:41	9.433985715	NA	NA	NA	Laser Altimeter	Res_Park	9.433985715	20211008_F27-2	27-2
42811	10/8/2021	10/8/2021 16:41	9.386817916	NA	NA	NA	Laser Altimeter	Res_Park	9.386817916	20211008_F27-2	27-2
42812	10/8/2021	10/8/2021 16:41	9.339839221	NA	NA	NA	Laser Altimeter	Res_Park	9.339839221	20211008_F27-2	27-2
42813	10/8/2021	10/8/2021 16:41	9.161864549	NA	NA	NA	Laser Altimeter	Res_Park	9.161864549	20211008_F27-2	27-2
42814	10/8/2021	10/8/2021 16:41	9.092149925	NA	NA	NA	Laser Altimeter	Res_Park	9.092149925	20211008_F27-2	27-2
42815	10/8/2021	10/8/2021 16:41	8.305450669	NA	NA	NA	Laser Altimeter	Res_Park	8.305450669	20211008_F27-2	27-2
42816	10/8/2021	10/8/2021 16:41	9.032412226	NA	NA	NA	Laser Altimeter	Res_Park	9.032412226	20211008_F27-2	27-2
42817	10/8/2021	10/8/2021 16:41	9.128616812	NA	NA	NA	Laser Altimeter	Res_Park	9.128616812	20211008_F27-2	27-2
42818	10/8/2021	10/8/2021 16:41	9.018160006	NA	NA	NA	Laser Altimeter	Res_Park	9.018160006	20211008_F27-2	27-2
42819	10/8/2021	10/8/2021 16:41	9.19280355	NA	NA	NA	Laser Altimeter	Res_Park	9.19280355	20211008_F27-2	27-2
42820	10/8/2021	10/8/2021 16:41	9.406742742	NA	NA	NA	Laser Altimeter	Res_Park	9.406742742	20211008_F27-2	27-2
42821	10/8/2021	10/8/2021 16:41	9.565561343	NA	NA	NA	Laser Altimeter	Res_Park	9.565561343	20211008_F27-2	27-2
42822	10/8/2021	10/8/2021 16:41	9.135050427	NA	NA	NA	Laser Altimeter	Res_Park	9.135050427	20211008_F27-2	27-2
42823	10/8/2021	10/8/2021 16:41	9.203901314	NA	NA	NA	Laser Altimeter	Res_Park	9.203901314	20211008_F27-2	27-2
42824	10/8/2021	10/8/2021 16:41	9.043023217	NA	NA	NA	Laser Altimeter	Res_Park	9.043023217	20211008_F27-2	27-2
42825	10/8/2021	10/8/2021 16:41	8.689931744	NA	NA	NA	Laser Altimeter	Res_Park	8.689931744	20211008_F27-2	27-2
42826	10/8/2021	10/8/2021 16:41	8.762877956	NA	NA	NA	Laser Altimeter	Res_Park	8.762877956	20211008_F27-2	27-2
42827	10/8/2021	10/8/2021 16:41	7.448950831	NA	NA	NA	Laser Altimeter	Res_Park	7.448950831	20211008_F27-2	27-2
42828	10/8/2021	10/8/2021 16:41	8.917342682	NA	NA	NA	Laser Altimeter	Res_Park	8.917342682	20211008_F27-2	27-2
42829	10/8/2021	10/8/2021 16:41	9.542246628	NA	NA	NA	Laser Altimeter	Res_Park	9.542246628	20211008_F27-2	27-2
42830	10/8/2021	10/8/2021 16:41	9.010770213	NA	NA	NA	Laser Altimeter	Res_Park	9.010770213	20211008_F27-2	27-2
42831	10/8/2021	10/8/2021 16:42	8.73875118	NA	NA	NA	Laser Altimeter	Res_Park	8.73875118	20211008_F27-2	27-2
42832	10/8/2021	10/8/2021 16:42	8.55073563	NA	NA	NA	Laser Altimeter	Res_Park	8.55073563	20211008_F27-2	27-2
42833	10/8/2021	10/8/2021 16:42	9.556605397	NA	NA	NA	Laser Altimeter	Res_Park	9.556605397	20211008_F27-2	27-2
42834	10/8/2021	10/8/2021 16:42	9.357062102	NA	NA	NA	Laser Altimeter	Res_Park	9.357062102	20211008_F27-2	27-2
42835	10/8/2021	10/8/2021 16:42	9.202035918	NA	NA	NA	Laser Altimeter	Res_Park	9.202035918	20211008_F27-2	27-2
42836	10/8/2021	10/8/2021 16:42	8.896377286	NA	NA	NA	Laser Altimeter	Res_Park	8.896377286	20211008_F27-2	27-2
42837	10/8/2021	10/8/2021 16:42	9.817339459	NA	NA	NA	Laser Altimeter	Res_Park	9.817339459	20211008_F27-2	27-2
42838	10/8/2021	10/8/2021 16:42	9.836981741	NA	NA	NA	Laser Altimeter	Res_Park	9.836981741	20211008_F27-2	27-2
42839	10/8/2021	10/8/2021 16:42	10.40970312	NA	NA	NA	Laser Altimeter	Res_Park	10.40970312	20211008_F27-2	27-2
42840	10/8/2021	10/8/2021 16:42	10.13221232	NA	NA	NA	Laser Altimeter	Res_Park	10.13221232	20211008_F27-2	27-2
42841	10/8/2021	10/8/2021 16:42	10.3835194	NA	NA	NA	Laser Altimeter	Res_Park	10.3835194	20211008_F27-2	27-2
42842	10/8/2021	10/8/2021 16:42	10.48691613	NA	NA	NA	Laser Altimeter	Res_Park	10.48691613	20211008_F27-2	27-2
42843	10/8/2021	10/8/2021 16:42	10.53293527	NA	NA	NA	Laser Altimeter	Res_Park	10.53293527	20211008_F27-2	27-2
42844	10/8/2021	10/8/2021 16:42	10.13311869	NA	NA	NA	Laser Altimeter	Res_Park	10.13311869	20211008_F27-2	27-2
42845	10/8/2021	10/8/2021 16:42	10.33029328	NA	NA	NA	Laser Altimeter	Res_Park	10.33029328	20211008_F27-2	27-2
42846	10/8/2021	10/8/2021 16:42	10.23563296	NA	NA	NA	Laser Altimeter	Res_Park	10.23563296	20211008_F27-2	27-2
42847	10/8/2021	10/8/2021 16:42	9.687208241	NA	NA	NA	Laser Altimeter	Res_Park	9.687208241	20211008_F27-2	27-2
42848	10/8/2021	10/8/2021 16:42	9.910923498	NA	NA	NA	Laser Altimeter	Res_Park	9.910923498	20211008_F27-2	27-2
42849	10/8/2021	10/8/2021 16:42	9.939058792	NA	NA	NA	Laser Altimeter	Res_Park	9.939058792	20211008_F27-2	27-2
42850	10/8/2021	10/8/2021 16:42	10.14599201	NA	NA	NA	Laser Altimeter	Res_Park	10.14599201	20211008_F27-2	27-2
42851	10/8/2021	10/8/2021 16:42	10.39336015	NA	NA	NA	Laser Altimeter	Res_Park	10.39336015	20211008_F27-2	27-2
42852	10/8/2021	10/8/2021 16:42	10.20632388	NA	NA	NA	Laser Altimeter	Res_Park	10.20632388	20211008_F27-2	27-2
42853	10/8/2021	10/8/2021 16:42	8.660870491	NA	NA	NA	Laser Altimeter	Res_Park	8.660870491	20211008_F27-2	27-2
42854	10/8/2021	10/8/2021 16:42	9.881202506	NA	NA	NA	Laser Altimeter	Res_Park	9.881202506	20211008_F27-2	27-2
42855	10/8/2021	10/8/2021 16:42	8.685859539	NA	NA	NA	Laser Altimeter	Res_Park	8.685859539	20211008_F27-2	27-2
42856	10/8/2021	10/8/2021 16:42	9.976225147	NA	NA	NA	Laser Altimeter	Res_Park	9.976225147	20211008_F27-2	27-2
42857	10/8/2021	10/8/2021 16:42	10.59272623	NA	NA	NA	Laser Altimeter	Res_Park	10.59272623	20211008_F27-2	27-2
42858	10/8/2021	10/8/2021 16:42	10.32538116	NA	NA	NA	Laser Altimeter	Res_Park	10.32538116	20211008_F27-2	27-2
42859	10/8/2021	10/8/2021 16:42	10.63881177	NA	NA	NA	Laser Altimeter	Res_Park	10.63881177	20211008_F27-2	27-2
42860	10/8/2021	10/8/2021 16:42	10.82648449	NA	NA	NA	Laser Altimeter	Res_Park	10.82648449	20211008_F27-2	27-2
42861	10/8/2021	10/8/2021 16:42	11.25367228	NA	NA	NA	Laser Altimeter	Res_Park	11.25367228	20211008_F27-2	27-2
42862	10/8/2021	10/8/2021 16:42	11.48273126	NA	NA	NA	Laser Altimeter	Res_Park	11.48273126	20211008_F27-2	27-2
42863	10/8/2021	10/8/2021 16:42	9.267323355	NA	NA	NA	Laser Altimeter	Res_Park	9.267323355	20211008_F27-2	27-2
42864	10/8/2021	10/8/2021 16:42	10.42200951	NA	NA	NA	Laser Altimeter	Res_Park	10.42200951	20211008_F27-2	27-2
42865	10/8/2021	10/8/2021 16:42	8.333878354	NA	NA	NA	Laser Altimeter	Res_Park	8.333878354	20211008_F27-2	27-2
42866	10/8/2021	10/8/2021 16:42	11.12111664	NA	NA	NA	Laser Altimeter	Res_Park	11.12111664	20211008_F27-2	27-2
42867	10/8/2021	10/8/2021 16:42	11.91690132	NA	NA	NA	Laser Altimeter	Res_Park	11.91690132	20211008_F27-2	27-2
42868	10/8/2021	10/8/2021 16:42	11.4851621	NA	NA	NA	Laser Altimeter	Res_Park	11.4851621	20211008_F27-2	27-2
42869	10/8/2021	10/8/2021 16:42	11.52791393	NA	NA	NA	Laser Altimeter	Res_Park	11.52791393	20211008_F27-2	27-2
42870	10/8/2021	10/8/2021 16:42	11.72053613	NA	NA	NA	Laser Altimeter	Res_Park	11.72053613	20211008_F27-2	27-2
42871	10/8/2021	10/8/2021 16:42	11.74093228	NA	NA	NA	Laser Altimeter	Res_Park	11.74093228	20211008_F27-2	27-2
42872	10/8/2021	10/8/2021 16:42	11.89982404	NA	NA	NA	Laser Altimeter	Res_Park	11.89982404	20211008_F27-2	27-2
42873	10/8/2021	10/8/2021 16:42	11.82529882	NA	NA	NA	Laser Altimeter	Res_Park	11.82529882	20211008_F27-2	27-2
42874	10/8/2021	10/8/2021 16:42	11.31752427	NA	NA	NA	Laser Altimeter	Res_Park	11.31752427	20211008_F27-2	27-2
42875	10/8/2021	10/8/2021 16:42	11.48918915	NA	NA	NA	Laser Altimeter	Res_Park	11.48918915	20211008_F27-2	27-2
42876	10/8/2021	10/8/2021 16:42	10.22009389	NA	NA	NA	Laser Altimeter	Res_Park	10.22009389	20211008_F27-2	27-2
42877	10/8/2021	10/8/2021 16:42	11.37116627	NA	NA	NA	Laser Altimeter	Res_Park	11.37116627	20211008_F27-2	27-2
42878	10/8/2021	10/8/2021 16:42	11.30054311	NA	NA	NA	Laser Altimeter	Res_Park	11.30054311	20211008_F27-2	27-2
42879	10/8/2021	10/8/2021 16:42	11.32092777	NA	NA	NA	Laser Altimeter	Res_Park	11.32092777	20211008_F27-2	27-2
42880	10/8/2021	10/8/2021 16:42	11.2839971	NA	NA	NA	Laser Altimeter	Res_Park	11.2839971	20211008_F27-2	27-2
42881	10/8/2021	10/8/2021 16:42	9.102885906	NA	NA	NA	Laser Altimeter	Res_Park	9.102885906	20211008_F27-2	27-2
42882	10/8/2021	10/8/2021 16:42	9.284209968	NA	NA	NA	Laser Altimeter	Res_Park	9.284209968	20211008_F27-2	27-2
42883	10/8/2021	10/8/2021 16:42	11.24113041	NA	NA	NA	Laser Altimeter	Res_Park	11.24113041	20211008_F27-2	27-2
42884	10/8/2021	10/8/2021 16:42	10.65475982	NA	NA	NA	Laser Altimeter	Res_Park	10.65475982	20211008_F27-2	27-2
42885	10/8/2021	10/8/2021 16:42	8.259643171	NA	NA	NA	Laser Altimeter	Res_Park	8.259643171	20211008_F27-2	27-2
42886	10/8/2021	10/8/2021 16:42	7.188647532	NA	NA	NA	Laser Altimeter	Res_Park	7.188647532	20211008_F27-2	27-2
42887	10/8/2021	10/8/2021 16:42	9.359574197	NA	NA	NA	Laser Altimeter	Res_Park	9.359574197	20211008_F27-2	27-2
42888	10/8/2021	10/8/2021 16:42	8.698913893	NA	NA	NA	Laser Altimeter	Res_Park	8.698913893	20211008_F27-2	27-2
42889	10/8/2021	10/8/2021 16:42	8.198597995	NA	NA	NA	Laser Altimeter	Res_Park	8.198597995	20211008_F27-2	27-2
42890	10/8/2021	10/8/2021 16:42	10.99354995	NA	NA	NA	Laser Altimeter	Res_Park	10.99354995	20211008_F27-2	27-2
42891	10/8/2021	10/8/2021 16:43	11.22029694	NA	NA	NA	Laser Altimeter	Res_Park	11.22029694	20211008_F27-2	27-2
42892	10/8/2021	10/8/2021 16:43	10.7575793	NA	NA	NA	Laser Altimeter	Res_Park	10.7575793	20211008_F27-2	27-2
42893	10/8/2021	10/8/2021 16:43	7.387784912	NA	NA	NA	Laser Altimeter	Res_Park	7.387784912	20211008_F27-2	27-2
42894	10/8/2021	10/8/2021 16:43	10.04587811	NA	NA	NA	Laser Altimeter	Res_Park	10.04587811	20211008_F27-2	27-2
42895	10/8/2021	10/8/2021 16:43	10.71546019	NA	NA	NA	Laser Altimeter	Res_Park	10.71546019	20211008_F27-2	27-2
42896	10/8/2021	10/8/2021 16:43	10.12795412	NA	NA	NA	Laser Altimeter	Res_Park	10.12795412	20211008_F27-2	27-2
42897	10/8/2021	10/8/2021 16:43	10.67927471	NA	NA	NA	Laser Altimeter	Res_Park	10.67927471	20211008_F27-2	27-2
42898	10/8/2021	10/8/2021 16:43	10.21438619	NA	NA	NA	Laser Altimeter	Res_Park	10.21438619	20211008_F27-2	27-2
42899	10/8/2021	10/8/2021 16:43	11.0914783	NA	NA	NA	Laser Altimeter	Res_Park	11.0914783	20211008_F27-2	27-2
42900	10/8/2021	10/8/2021 16:43	10.42832889	NA	NA	NA	Laser Altimeter	Res_Park	10.42832889	20211008_F27-2	27-2
42901	10/8/2021	10/8/2021 16:43	11.0969463	NA	NA	NA	Laser Altimeter	Res_Park	11.0969463	20211008_F27-2	27-2
42902	10/8/2021	10/8/2021 16:43	9.74524618	NA	NA	NA	Laser Altimeter	Res_Park	9.74524618	20211008_F27-2	27-2
42903	10/8/2021	10/8/2021 16:43	10.29462694	NA	NA	NA	Laser Altimeter	Res_Park	10.29462694	20211008_F27-2	27-2
42904	10/8/2021	10/8/2021 16:43	11.2913333	NA	NA	NA	Laser Altimeter	Res_Park	11.2913333	20211008_F27-2	27-2
42905	10/8/2021	10/8/2021 16:43	10.36290561	NA	NA	NA	Laser Altimeter	Res_Park	10.36290561	20211008_F27-2	27-2
42906	10/8/2021	10/8/2021 16:43	11.06781524	NA	NA	NA	Laser Altimeter	Res_Park	11.06781524	20211008_F27-2	27-2
42907	10/8/2021	10/8/2021 16:43	11.01289153	NA	NA	NA	Laser Altimeter	Res_Park	11.01289153	20211008_F27-2	27-2
42908	10/8/2021	10/8/2021 16:43	11.13486563	NA	NA	NA	Laser Altimeter	Res_Park	11.13486563	20211008_F27-2	27-2
42909	10/8/2021	10/8/2021 16:43	11.01551512	NA	NA	NA	Laser Altimeter	Res_Park	11.01551512	20211008_F27-2	27-2
42910	10/8/2021	10/8/2021 16:43	10.56046405	NA	NA	NA	Laser Altimeter	Res_Park	10.56046405	20211008_F27-2	27-2
42911	10/8/2021	10/8/2021 16:43	10.99175302	NA	NA	NA	Laser Altimeter	Res_Park	10.99175302	20211008_F27-2	27-2
42912	10/8/2021	10/8/2021 16:43	10.81771738	NA	NA	NA	Laser Altimeter	Res_Park	10.81771738	20211008_F27-2	27-2
42913	10/8/2021	10/8/2021 16:43	10.68190679	NA	NA	NA	Laser Altimeter	Res_Park	10.68190679	20211008_F27-2	27-2
42914	10/8/2021	10/8/2021 16:43	10.45600978	NA	NA	NA	Laser Altimeter	Res_Park	10.45600978	20211008_F27-2	27-2
42915	10/8/2021	10/8/2021 16:43	10.35145407	NA	NA	NA	Laser Altimeter	Res_Park	10.35145407	20211008_F27-2	27-2
42916	10/8/2021	10/8/2021 16:43	10.59889797	NA	NA	NA	Laser Altimeter	Res_Park	10.59889797	20211008_F27-2	27-2
42917	10/8/2021	10/8/2021 16:43	10.06710943	NA	NA	NA	Laser Altimeter	Res_Park	10.06710943	20211008_F27-2	27-2
42918	10/8/2021	10/8/2021 16:43	10.01127996	NA	NA	NA	Laser Altimeter	Res_Park	10.01127996	20211008_F27-2	27-2
42919	10/8/2021	10/8/2021 16:43	9.964503323	NA	NA	NA	Laser Altimeter	Res_Park	9.964503323	20211008_F27-2	27-2
42920	10/8/2021	10/8/2021 16:43	9.742426659	NA	NA	NA	Laser Altimeter	Res_Park	9.742426659	20211008_F27-2	27-2
42921	10/8/2021	10/8/2021 16:43	9.89797327	NA	NA	NA	Laser Altimeter	Res_Park	9.89797327	20211008_F27-2	27-2
42922	10/8/2021	10/8/2021 16:43	9.021254519	NA	NA	NA	Laser Altimeter	Res_Park	9.021254519	20211008_F27-2	27-2
42923	10/8/2021	10/8/2021 16:43	9.211967208	NA	NA	NA	Laser Altimeter	Res_Park	9.211967208	20211008_F27-2	27-2
42924	10/8/2021	10/8/2021 16:43	9.36596192	NA	NA	NA	Laser Altimeter	Res_Park	9.36596192	20211008_F27-2	27-2
42925	10/8/2021	10/8/2021 16:43	8.954347415	NA	NA	NA	Laser Altimeter	Res_Park	8.954347415	20211008_F27-2	27-2
42926	10/8/2021	10/8/2021 16:43	9.234439418	NA	NA	NA	Laser Altimeter	Res_Park	9.234439418	20211008_F27-2	27-2
42927	10/8/2021	10/8/2021 16:43	8.8160169	NA	NA	NA	Laser Altimeter	Res_Park	8.8160169	20211008_F27-2	27-2
42928	10/8/2021	10/8/2021 16:43	9.346700045	NA	NA	NA	Laser Altimeter	Res_Park	9.346700045	20211008_F27-2	27-2
42929	10/8/2021	10/8/2021 16:43	7.978208842	NA	NA	NA	Laser Altimeter	Res_Park	7.978208842	20211008_F27-2	27-2
42930	10/8/2021	10/8/2021 16:43	9.262965575	NA	NA	NA	Laser Altimeter	Res_Park	9.262965575	20211008_F27-2	27-2
42931	10/8/2021	10/8/2021 16:43	9.583472472	NA	NA	NA	Laser Altimeter	Res_Park	9.583472472	20211008_F27-2	27-2
42932	10/8/2021	10/8/2021 16:43	8.808692215	NA	NA	NA	Laser Altimeter	Res_Park	8.808692215	20211008_F27-2	27-2
42933	10/8/2021	10/8/2021 16:43	9.51956014	NA	NA	NA	Laser Altimeter	Res_Park	9.51956014	20211008_F27-2	27-2
42934	10/8/2021	10/8/2021 16:43	9.537648066	NA	NA	NA	Laser Altimeter	Res_Park	9.537648066	20211008_F27-2	27-2
42935	10/8/2021	10/8/2021 16:43	9.922670843	NA	NA	NA	Laser Altimeter	Res_Park	9.922670843	20211008_F27-2	27-2
42936	10/8/2021	10/8/2021 16:43	7.615440431	NA	NA	NA	Laser Altimeter	Res_Park	7.615440431	20211008_F27-2	27-2
42937	10/8/2021	10/8/2021 16:43	9.450331094	NA	NA	NA	Laser Altimeter	Res_Park	9.450331094	20211008_F27-2	27-2
42938	10/8/2021	10/8/2021 16:43	8.378292197	NA	NA	NA	Laser Altimeter	Res_Park	8.378292197	20211008_F27-2	27-2
42939	10/8/2021	10/8/2021 16:43	9.381207962	NA	NA	NA	Laser Altimeter	Res_Park	9.381207962	20211008_F27-2	27-2
42940	10/8/2021	10/8/2021 16:43	7.687239512	NA	NA	NA	Laser Altimeter	Res_Park	7.687239512	20211008_F27-2	27-2
42941	10/8/2021	10/8/2021 16:43	9.268115747	NA	NA	NA	Laser Altimeter	Res_Park	9.268115747	20211008_F27-2	27-2
42942	10/8/2021	10/8/2021 16:43	9.10827806	NA	NA	NA	Laser Altimeter	Res_Park	9.10827806	20211008_F27-2	27-2
42943	10/8/2021	10/8/2021 16:43	9.027079764	NA	NA	NA	Laser Altimeter	Res_Park	9.027079764	20211008_F27-2	27-2
42944	10/8/2021	10/8/2021 16:43	7.810640262	NA	NA	NA	Laser Altimeter	Res_Park	7.810640262	20211008_F27-2	27-2
42945	10/8/2021	10/8/2021 16:43	10.58603094	NA	NA	NA	Laser Altimeter	Res_Park	10.58603094	20211008_F27-2	27-2
42946	10/8/2021	10/8/2021 16:43	10.37373391	NA	NA	NA	Laser Altimeter	Res_Park	10.37373391	20211008_F27-2	27-2
42947	10/8/2021	10/8/2021 16:43	9.524896964	NA	NA	NA	Laser Altimeter	Res_Park	9.524896964	20211008_F27-2	27-2
42948	10/8/2021	10/8/2021 16:43	9.79614503	NA	NA	NA	Laser Altimeter	Res_Park	9.79614503	20211008_F27-2	27-2
42949	10/8/2021	10/8/2021 16:43	10.37542209	NA	NA	NA	Laser Altimeter	Res_Park	10.37542209	20211008_F27-2	27-2
42950	10/8/2021	10/8/2021 16:43	8.822544073	NA	NA	NA	Laser Altimeter	Res_Park	8.822544073	20211008_F27-2	27-2
42951	10/8/2021	10/8/2021 16:44	8.618458324	NA	NA	NA	Laser Altimeter	Res_Park	8.618458324	20211008_F27-2	27-2
42952	10/8/2021	10/8/2021 16:44	10.25213385	NA	NA	NA	Laser Altimeter	Res_Park	10.25213385	20211008_F27-2	27-2
42953	10/8/2021	10/8/2021 16:44	10.38089452	NA	NA	NA	Laser Altimeter	Res_Park	10.38089452	20211008_F27-2	27-2
42954	10/8/2021	10/8/2021 16:44	10.48030642	NA	NA	NA	Laser Altimeter	Res_Park	10.48030642	20211008_F27-2	27-2
42955	10/8/2021	10/8/2021 16:44	9.985261463	NA	NA	NA	Laser Altimeter	Res_Park	9.985261463	20211008_F27-2	27-2
42956	10/8/2021	10/8/2021 16:44	10.40573363	NA	NA	NA	Laser Altimeter	Res_Park	10.40573363	20211008_F27-2	27-2
42957	10/8/2021	10/8/2021 16:44	10.41946674	NA	NA	NA	Laser Altimeter	Res_Park	10.41946674	20211008_F27-2	27-2
42958	10/8/2021	10/8/2021 16:44	9.929603595	NA	NA	NA	Laser Altimeter	Res_Park	9.929603595	20211008_F27-2	27-2
42959	10/8/2021	10/8/2021 16:44	10.42492801	NA	NA	NA	Laser Altimeter	Res_Park	10.42492801	20211008_F27-2	27-2
42960	10/8/2021	10/8/2021 16:44	10.14343407	NA	NA	NA	Laser Altimeter	Res_Park	10.14343407	20211008_F27-2	27-2
42961	10/8/2021	10/8/2021 16:44	9.805147362	NA	NA	NA	Laser Altimeter	Res_Park	9.805147362	20211008_F27-2	27-2
42962	10/8/2021	10/8/2021 16:44	10.11726607	NA	NA	NA	Laser Altimeter	Res_Park	10.11726607	20211008_F27-2	27-2
42963	10/8/2021	10/8/2021 16:44	8.221718657	NA	NA	NA	Laser Altimeter	Res_Park	8.221718657	20211008_F27-2	27-2
42964	10/8/2021	10/8/2021 16:44	9.793445892	NA	NA	NA	Laser Altimeter	Res_Park	9.793445892	20211008_F27-2	27-2
42965	10/8/2021	10/8/2021 16:44	10.01237215	NA	NA	NA	Laser Altimeter	Res_Park	10.01237215	20211008_F27-2	27-2
42966	10/8/2021	10/8/2021 16:44	10.36615802	NA	NA	NA	Laser Altimeter	Res_Park	10.36615802	20211008_F27-2	27-2
42967	10/8/2021	10/8/2021 16:44	9.728114678	NA	NA	NA	Laser Altimeter	Res_Park	9.728114678	20211008_F27-2	27-2
42968	10/8/2021	10/8/2021 16:44	10.25495581	NA	NA	NA	Laser Altimeter	Res_Park	10.25495581	20211008_F27-2	27-2
42969	10/8/2021	10/8/2021 16:44	10.56137509	NA	NA	NA	Laser Altimeter	Res_Park	10.56137509	20211008_F27-2	27-2
42970	10/8/2021	10/8/2021 16:44	10.66288311	NA	NA	NA	Laser Altimeter	Res_Park	10.66288311	20211008_F27-2	27-2
42971	10/8/2021	10/8/2021 16:44	10.87723062	NA	NA	NA	Laser Altimeter	Res_Park	10.87723062	20211008_F27-2	27-2
42972	10/8/2021	10/8/2021 16:44	9.873132908	NA	NA	NA	Laser Altimeter	Res_Park	9.873132908	20211008_F27-2	27-2
42973	10/8/2021	10/8/2021 16:44	10.47343875	NA	NA	NA	Laser Altimeter	Res_Park	10.47343875	20211008_F27-2	27-2
42974	10/8/2021	10/8/2021 16:44	11.41186968	NA	NA	NA	Laser Altimeter	Res_Park	11.41186968	20211008_F27-2	27-2
42975	10/8/2021	10/8/2021 16:44	11.80859282	NA	NA	NA	Laser Altimeter	Res_Park	11.80859282	20211008_F27-2	27-2
42976	10/8/2021	10/8/2021 16:44	11.49256822	NA	NA	NA	Laser Altimeter	Res_Park	11.49256822	20211008_F27-2	27-2
42977	10/8/2021	10/8/2021 16:44	12.10100204	NA	NA	NA	Laser Altimeter	Res_Park	12.10100204	20211008_F27-2	27-2
42978	10/8/2021	10/8/2021 16:44	11.52430248	NA	NA	NA	Laser Altimeter	Res_Park	11.52430248	20211008_F27-2	27-2
42979	10/8/2021	10/8/2021 16:44	11.15934247	NA	NA	NA	Laser Altimeter	Res_Park	11.15934247	20211008_F27-2	27-2
42980	10/8/2021	10/8/2021 16:44	11.44019779	NA	NA	NA	Laser Altimeter	Res_Park	11.44019779	20211008_F27-2	27-2
42981	10/8/2021	10/8/2021 16:44	10.98288369	NA	NA	NA	Laser Altimeter	Res_Park	10.98288369	20211008_F27-2	27-2
42982	10/8/2021	10/8/2021 16:44	11.49362492	NA	NA	NA	Laser Altimeter	Res_Park	11.49362492	20211008_F27-2	27-2
42983	10/8/2021	10/8/2021 16:44	11.34292584	NA	NA	NA	Laser Altimeter	Res_Park	11.34292584	20211008_F27-2	27-2
42984	10/8/2021	10/8/2021 16:44	11.26463204	NA	NA	NA	Laser Altimeter	Res_Park	11.26463204	20211008_F27-2	27-2
42985	10/8/2021	10/8/2021 16:44	11.42999483	NA	NA	NA	Laser Altimeter	Res_Park	11.42999483	20211008_F27-2	27-2
42986	10/8/2021	10/8/2021 16:44	11.85734343	NA	NA	NA	Laser Altimeter	Res_Park	11.85734343	20211008_F27-2	27-2
42987	10/8/2021	10/8/2021 16:44	11.00329006	NA	NA	NA	Laser Altimeter	Res_Park	11.00329006	20211008_F27-2	27-2
42988	10/8/2021	10/8/2021 16:44	11.61170082	NA	NA	NA	Laser Altimeter	Res_Park	11.61170082	20211008_F27-2	27-2
42989	10/8/2021	10/8/2021 16:44	11.18279319	NA	NA	NA	Laser Altimeter	Res_Park	11.18279319	20211008_F27-2	27-2
42990	10/8/2021	10/8/2021 16:44	11.40357841	NA	NA	NA	Laser Altimeter	Res_Park	11.40357841	20211008_F27-2	27-2
42991	10/8/2021	10/8/2021 16:44	11.30594503	NA	NA	NA	Laser Altimeter	Res_Park	11.30594503	20211008_F27-2	27-2
42992	10/8/2021	10/8/2021 16:44	11.20660873	NA	NA	NA	Laser Altimeter	Res_Park	11.20660873	20211008_F27-2	27-2
42993	10/8/2021	10/8/2021 16:44	11.05257656	NA	NA	NA	Laser Altimeter	Res_Park	11.05257656	20211008_F27-2	27-2
42994	10/8/2021	10/8/2021 16:44	11.25322102	NA	NA	NA	Laser Altimeter	Res_Park	11.25322102	20211008_F27-2	27-2
42995	10/8/2021	10/8/2021 16:44	11.0050514	NA	NA	NA	Laser Altimeter	Res_Park	11.0050514	20211008_F27-2	27-2
42996	10/8/2021	10/8/2021 16:44	11.2281522	NA	NA	NA	Laser Altimeter	Res_Park	11.2281522	20211008_F27-2	27-2
42997	10/8/2021	10/8/2021 16:44	11.16530579	NA	NA	NA	Laser Altimeter	Res_Park	11.16530579	20211008_F27-2	27-2
42998	10/8/2021	10/8/2021 16:44	11.21347833	NA	NA	NA	Laser Altimeter	Res_Park	11.21347833	20211008_F27-2	27-2
42999	10/8/2021	10/8/2021 16:44	11.13154919	NA	NA	NA	Laser Altimeter	Res_Park	11.13154919	20211008_F27-2	27-2
43000	10/8/2021	10/8/2021 16:44	10.8555708	NA	NA	NA	Laser Altimeter	Res_Park	10.8555708	20211008_F27-2	27-2
43001	10/8/2021	10/8/2021 16:44	10.70764333	NA	NA	NA	Laser Altimeter	Res_Park	10.70764333	20211008_F27-2	27-2
43002	10/8/2021	10/8/2021 16:44	10.5629809	NA	NA	NA	Laser Altimeter	Res_Park	10.5629809	20211008_F27-2	27-2
43003	10/8/2021	10/8/2021 16:44	10.83511841	NA	NA	NA	Laser Altimeter	Res_Park	10.83511841	20211008_F27-2	27-2
43004	10/8/2021	10/8/2021 16:44	10.84082419	NA	NA	NA	Laser Altimeter	Res_Park	10.84082419	20211008_F27-2	27-2
43005	10/8/2021	10/8/2021 16:44	10.74033813	NA	NA	NA	Laser Altimeter	Res_Park	10.74033813	20211008_F27-2	27-2
43006	10/8/2021	10/8/2021 16:44	10.83465679	NA	NA	NA	Laser Altimeter	Res_Park	10.83465679	20211008_F27-2	27-2
43007	10/8/2021	10/8/2021 16:44	10.0664402	NA	NA	NA	Laser Altimeter	Res_Park	10.0664402	20211008_F27-2	27-2
43008	10/8/2021	10/8/2021 16:44	9.642160526	NA	NA	NA	Laser Altimeter	Res_Park	9.642160526	20211008_F27-2	27-2
43009	10/8/2021	10/8/2021 16:44	10.64363416	NA	NA	NA	Laser Altimeter	Res_Park	10.64363416	20211008_F27-2	27-2
43010	10/8/2021	10/8/2021 16:44	10.8732179	NA	NA	NA	Laser Altimeter	Res_Park	10.8732179	20211008_F27-2	27-2
43011	10/8/2021	10/8/2021 16:45	9.537254816	NA	NA	NA	Laser Altimeter	Res_Park	9.537254816	20211008_F27-2	27-2
43012	10/8/2021	10/8/2021 16:45	10.28774207	NA	NA	NA	Laser Altimeter	Res_Park	10.28774207	20211008_F27-2	27-2
43013	10/8/2021	10/8/2021 16:45	10.71013619	NA	NA	NA	Laser Altimeter	Res_Park	10.71013619	20211008_F27-2	27-2
43014	10/8/2021	10/8/2021 16:45	10.43425339	NA	NA	NA	Laser Altimeter	Res_Park	10.43425339	20211008_F27-2	27-2
43015	10/8/2021	10/8/2021 16:45	9.296478794	NA	NA	NA	Laser Altimeter	Res_Park	9.296478794	20211008_F27-2	27-2
43016	10/8/2021	10/8/2021 16:45	10.11030433	NA	NA	NA	Laser Altimeter	Res_Park	10.11030433	20211008_F27-2	27-2
43017	10/8/2021	10/8/2021 16:45	10.59788016	NA	NA	NA	Laser Altimeter	Res_Park	10.59788016	20211008_F27-2	27-2
43018	10/8/2021	10/8/2021 16:45	10.07889121	NA	NA	NA	Laser Altimeter	Res_Park	10.07889121	20211008_F27-2	27-2
43019	10/8/2021	10/8/2021 16:45	10.39315241	NA	NA	NA	Laser Altimeter	Res_Park	10.39315241	20211008_F27-2	27-2
43020	10/8/2021	10/8/2021 16:45	10.52957562	NA	NA	NA	Laser Altimeter	Res_Park	10.52957562	20211008_F27-2	27-2
43021	10/8/2021	10/8/2021 16:45	10.42649892	NA	NA	NA	Laser Altimeter	Res_Park	10.42649892	20211008_F27-2	27-2
43022	10/8/2021	10/8/2021 16:45	9.639187108	NA	NA	NA	Laser Altimeter	Res_Park	9.639187108	20211008_F27-2	27-2
43023	10/8/2021	10/8/2021 16:45	10.51917524	NA	NA	NA	Laser Altimeter	Res_Park	10.51917524	20211008_F27-2	27-2
43024	10/8/2021	10/8/2021 16:45	9.88439676	NA	NA	NA	Laser Altimeter	Res_Park	9.88439676	20211008_F27-2	27-2
43025	10/8/2021	10/8/2021 16:45	10.3438674	NA	NA	NA	Laser Altimeter	Res_Park	10.3438674	20211008_F27-2	27-2
43026	10/8/2021	10/8/2021 16:45	9.769325528	NA	NA	NA	Laser Altimeter	Res_Park	9.769325528	20211008_F27-2	27-2
43027	10/8/2021	10/8/2021 16:45	9.909865779	NA	NA	NA	Laser Altimeter	Res_Park	9.909865779	20211008_F27-2	27-2
43028	10/8/2021	10/8/2021 16:45	9.519100815	NA	NA	NA	Laser Altimeter	Res_Park	9.519100815	20211008_F27-2	27-2
43029	10/8/2021	10/8/2021 16:45	9.637824144	NA	NA	NA	Laser Altimeter	Res_Park	9.637824144	20211008_F27-2	27-2
43030	10/8/2021	10/8/2021 16:45	9.049521199	NA	NA	NA	Laser Altimeter	Res_Park	9.049521199	20211008_F27-2	27-2
43031	10/8/2021	10/8/2021 16:45	8.988047554	NA	NA	NA	Laser Altimeter	Res_Park	8.988047554	20211008_F27-2	27-2
43032	10/8/2021	10/8/2021 16:45	8.904259974	NA	NA	NA	Laser Altimeter	Res_Park	8.904259974	20211008_F27-2	27-2
43033	10/8/2021	10/8/2021 16:45	8.4709352	NA	NA	NA	Laser Altimeter	Res_Park	8.4709352	20211008_F27-2	27-2
43034	10/8/2021	10/8/2021 16:45	8.633983502	NA	NA	NA	Laser Altimeter	Res_Park	8.633983502	20211008_F27-2	27-2
43035	10/8/2021	10/8/2021 16:45	8.639749711	NA	NA	NA	Laser Altimeter	Res_Park	8.639749711	20211008_F27-2	27-2
43036	10/8/2021	10/8/2021 16:45	8.458533169	NA	NA	NA	Laser Altimeter	Res_Park	8.458533169	20211008_F27-2	27-2
43037	10/8/2021	10/8/2021 16:45	8.080458452	NA	NA	NA	Laser Altimeter	Res_Park	8.080458452	20211008_F27-2	27-2
43038	10/8/2021	10/8/2021 16:45	8.437144639	NA	NA	NA	Laser Altimeter	Res_Park	8.437144639	20211008_F27-2	27-2
43039	10/8/2021	10/8/2021 16:45	8.116129506	NA	NA	NA	Laser Altimeter	Res_Park	8.116129506	20211008_F27-2	27-2
43040	10/8/2021	10/8/2021 16:45	8.36146615	NA	NA	NA	Laser Altimeter	Res_Park	8.36146615	20211008_F27-2	27-2
43041	10/8/2021	10/8/2021 16:45	8.655512387	NA	NA	NA	Laser Altimeter	Res_Park	8.655512387	20211008_F27-2	27-2
43042	10/8/2021	10/8/2021 16:45	8.632801032	NA	NA	NA	Laser Altimeter	Res_Park	8.632801032	20211008_F27-2	27-2
43043	10/8/2021	10/8/2021 16:45	8.612463496	NA	NA	NA	Laser Altimeter	Res_Park	8.612463496	20211008_F27-2	27-2
43044	10/8/2021	10/8/2021 16:45	8.494208564	NA	NA	NA	Laser Altimeter	Res_Park	8.494208564	20211008_F27-2	27-2
43045	10/8/2021	10/8/2021 16:45	8.614454994	NA	NA	NA	Laser Altimeter	Res_Park	8.614454994	20211008_F27-2	27-2
43046	10/8/2021	10/8/2021 16:45	8.786716319	NA	NA	NA	Laser Altimeter	Res_Park	8.786716319	20211008_F27-2	27-2
43047	10/8/2021	10/8/2021 16:45	8.16086959	NA	NA	NA	Laser Altimeter	Res_Park	8.16086959	20211008_F27-2	27-2
43048	10/8/2021	10/8/2021 16:45	8.690136916	NA	NA	NA	Laser Altimeter	Res_Park	8.690136916	20211008_F27-2	27-2
43049	10/8/2021	10/8/2021 16:45	9.054435137	NA	NA	NA	Laser Altimeter	Res_Park	9.054435137	20211008_F27-2	27-2
43050	10/8/2021	10/8/2021 16:45	8.475773903	NA	NA	NA	Laser Altimeter	Res_Park	8.475773903	20211008_F27-2	27-2
43051	10/8/2021	10/8/2021 16:45	7.768934727	NA	NA	NA	Laser Altimeter	Res_Park	7.768934727	20211008_F27-2	27-2
43052	10/8/2021	10/8/2021 16:45	8.877826161	NA	NA	NA	Laser Altimeter	Res_Park	8.877826161	20211008_F27-2	27-2
43053	10/8/2021	10/8/2021 16:45	9.261113292	NA	NA	NA	Laser Altimeter	Res_Park	9.261113292	20211008_F27-2	27-2
43054	10/8/2021	10/8/2021 16:45	9.170672276	NA	NA	NA	Laser Altimeter	Res_Park	9.170672276	20211008_F27-2	27-2
43055	10/8/2021	10/8/2021 16:45	9.492093921	NA	NA	NA	Laser Altimeter	Res_Park	9.492093921	20211008_F27-2	27-2
43056	10/8/2021	10/8/2021 16:45	9.978982808	NA	NA	NA	Laser Altimeter	Res_Park	9.978982808	20211008_F27-2	27-2
43057	10/8/2021	10/8/2021 16:45	6.49298351	NA	NA	NA	Laser Altimeter	Res_Park	6.49298351	20211008_F27-2	27-2
43058	10/8/2021	10/8/2021 16:45	10.26881255	NA	NA	NA	Laser Altimeter	Res_Park	10.26881255	20211008_F27-2	27-2
43059	10/8/2021	10/8/2021 16:45	9.878603805	NA	NA	NA	Laser Altimeter	Res_Park	9.878603805	20211008_F27-2	27-2
43060	10/8/2021	10/8/2021 16:45	10.478212	NA	NA	NA	Laser Altimeter	Res_Park	10.478212	20211008_F27-2	27-2
43061	10/8/2021	10/8/2021 16:45	9.061212821	NA	NA	NA	Laser Altimeter	Res_Park	9.061212821	20211008_F27-2	27-2
43062	10/8/2021	10/8/2021 16:45	9.908587899	NA	NA	NA	Laser Altimeter	Res_Park	9.908587899	20211008_F27-2	27-2
43063	10/8/2021	10/8/2021 16:45	8.664509816	NA	NA	NA	Laser Altimeter	Res_Park	8.664509816	20211008_F27-2	27-2
43064	10/8/2021	10/8/2021 16:45	10.28942621	NA	NA	NA	Laser Altimeter	Res_Park	10.28942621	20211008_F27-2	27-2
43065	10/8/2021	10/8/2021 16:45	10.68508027	NA	NA	NA	Laser Altimeter	Res_Park	10.68508027	20211008_F27-2	27-2
43066	10/8/2021	10/8/2021 16:45	10.57837026	NA	NA	NA	Laser Altimeter	Res_Park	10.57837026	20211008_F27-2	27-2
43067	10/8/2021	10/8/2021 16:45	10.07953597	NA	NA	NA	Laser Altimeter	Res_Park	10.07953597	20211008_F27-2	27-2
43068	10/8/2021	10/8/2021 16:45	10.30910247	NA	NA	NA	Laser Altimeter	Res_Park	10.30910247	20211008_F27-2	27-2
43069	10/8/2021	10/8/2021 16:45	7.948858044	NA	NA	NA	Laser Altimeter	Res_Park	7.948858044	20211008_F27-2	27-2
43070	10/8/2021	10/8/2021 16:45	10.61886179	NA	NA	NA	Laser Altimeter	Res_Park	10.61886179	20211008_F27-2	27-2
43071	10/8/2021	10/8/2021 16:46	10.06869302	NA	NA	NA	Laser Altimeter	Res_Park	10.06869302	20211008_F27-2	27-2
43072	10/8/2021	10/8/2021 16:46	10.0342502	NA	NA	NA	Laser Altimeter	Res_Park	10.0342502	20211008_F27-2	27-2
43073	10/8/2021	10/8/2021 16:46	10.78167478	NA	NA	NA	Laser Altimeter	Res_Park	10.78167478	20211008_F27-2	27-2
43074	10/8/2021	10/8/2021 16:46	10.63788341	NA	NA	NA	Laser Altimeter	Res_Park	10.63788341	20211008_F27-2	27-2
43075	10/8/2021	10/8/2021 16:46	9.848487505	NA	NA	NA	Laser Altimeter	Res_Park	9.848487505	20211008_F27-2	27-2
43076	10/8/2021	10/8/2021 16:46	8.747631843	NA	NA	NA	Laser Altimeter	Res_Park	8.747631843	20211008_F27-2	27-2
43077	10/8/2021	10/8/2021 16:46	11.22149013	NA	NA	NA	Laser Altimeter	Res_Park	11.22149013	20211008_F27-2	27-2
43078	10/8/2021	10/8/2021 16:46	8.804428186	NA	NA	NA	Laser Altimeter	Res_Park	8.804428186	20211008_F27-2	27-2
43079	10/8/2021	10/8/2021 16:46	9.798301785	NA	NA	NA	Laser Altimeter	Res_Park	9.798301785	20211008_F27-2	27-2
43080	10/8/2021	10/8/2021 16:46	10.72213856	NA	NA	NA	Laser Altimeter	Res_Park	10.72213856	20211008_F27-2	27-2
43081	10/8/2021	10/8/2021 16:46	9.654760962	NA	NA	NA	Laser Altimeter	Res_Park	9.654760962	20211008_F27-2	27-2
43082	10/8/2021	10/8/2021 16:46	10.59187559	NA	NA	NA	Laser Altimeter	Res_Park	10.59187559	20211008_F27-2	27-2
43083	10/8/2021	10/8/2021 16:46	12.27331212	NA	NA	NA	Laser Altimeter	Res_Park	12.27331212	20211008_F27-2	27-2
43084	10/8/2021	10/8/2021 16:46	11.32896464	NA	NA	NA	Laser Altimeter	Res_Park	11.32896464	20211008_F27-2	27-2
43085	10/8/2021	10/8/2021 16:46	11.79594923	NA	NA	NA	Laser Altimeter	Res_Park	11.79594923	20211008_F27-2	27-2
43086	10/8/2021	10/8/2021 16:46	9.977479957	NA	NA	NA	Laser Altimeter	Res_Park	9.977479957	20211008_F27-2	27-2
43087	10/8/2021	10/8/2021 16:46	11.81801764	NA	NA	NA	Laser Altimeter	Res_Park	11.81801764	20211008_F27-2	27-2
43088	10/8/2021	10/8/2021 16:46	11.84467598	NA	NA	NA	Laser Altimeter	Res_Park	11.84467598	20211008_F27-2	27-2
43089	10/8/2021	10/8/2021 16:46	11.87802208	NA	NA	NA	Laser Altimeter	Res_Park	11.87802208	20211008_F27-2	27-2
43090	10/8/2021	10/8/2021 16:46	12.07077642	NA	NA	NA	Laser Altimeter	Res_Park	12.07077642	20211008_F27-2	27-2
43091	10/8/2021	10/8/2021 16:46	12.07063729	NA	NA	NA	Laser Altimeter	Res_Park	12.07063729	20211008_F27-2	27-2
43092	10/8/2021	10/8/2021 16:46	11.89154485	NA	NA	NA	Laser Altimeter	Res_Park	11.89154485	20211008_F27-2	27-2
43093	10/8/2021	10/8/2021 16:46	11.55764902	NA	NA	NA	Laser Altimeter	Res_Park	11.55764902	20211008_F27-2	27-2
43094	10/8/2021	10/8/2021 16:46	11.86182576	NA	NA	NA	Laser Altimeter	Res_Park	11.86182576	20211008_F27-2	27-2
43095	10/8/2021	10/8/2021 16:46	11.45846226	NA	NA	NA	Laser Altimeter	Res_Park	11.45846226	20211008_F27-2	27-2
43096	10/8/2021	10/8/2021 16:46	11.18686606	NA	NA	NA	Laser Altimeter	Res_Park	11.18686606	20211008_F27-2	27-2
43097	10/8/2021	10/8/2021 16:46	11.09509772	NA	NA	NA	Laser Altimeter	Res_Park	11.09509772	20211008_F27-2	27-2
43098	10/8/2021	10/8/2021 16:46	11.43798997	NA	NA	NA	Laser Altimeter	Res_Park	11.43798997	20211008_F27-2	27-2
43099	10/8/2021	10/8/2021 16:46	11.10259406	NA	NA	NA	Laser Altimeter	Res_Park	11.10259406	20211008_F27-2	27-2
43100	10/8/2021	10/8/2021 16:46	11.08662165	NA	NA	NA	Laser Altimeter	Res_Park	11.08662165	20211008_F27-2	27-2
43101	10/8/2021	10/8/2021 16:46	11.03602524	NA	NA	NA	Laser Altimeter	Res_Park	11.03602524	20211008_F27-2	27-2
43102	10/8/2021	10/8/2021 16:46	10.57121658	NA	NA	NA	Laser Altimeter	Res_Park	10.57121658	20211008_F27-2	27-2
43103	10/8/2021	10/8/2021 16:46	10.99543719	NA	NA	NA	Laser Altimeter	Res_Park	10.99543719	20211008_F27-2	27-2
43104	10/8/2021	10/8/2021 16:46	10.90091591	NA	NA	NA	Laser Altimeter	Res_Park	10.90091591	20211008_F27-2	27-2
43105	10/8/2021	10/8/2021 16:46	10.85620081	NA	NA	NA	Laser Altimeter	Res_Park	10.85620081	20211008_F27-2	27-2
43106	10/8/2021	10/8/2021 16:46	10.51709562	NA	NA	NA	Laser Altimeter	Res_Park	10.51709562	20211008_F27-2	27-2
43107	10/8/2021	10/8/2021 16:46	10.79248549	NA	NA	NA	Laser Altimeter	Res_Park	10.79248549	20211008_F27-2	27-2
43108	10/8/2021	10/8/2021 16:46	10.35488226	NA	NA	NA	Laser Altimeter	Res_Park	10.35488226	20211008_F27-2	27-2
43109	10/8/2021	10/8/2021 16:46	10.53506131	NA	NA	NA	Laser Altimeter	Res_Park	10.53506131	20211008_F27-2	27-2
43110	10/8/2021	10/8/2021 16:46	10.55255908	NA	NA	NA	Laser Altimeter	Res_Park	10.55255908	20211008_F27-2	27-2
43111	10/8/2021	10/8/2021 16:46	10.00201374	NA	NA	NA	Laser Altimeter	Res_Park	10.00201374	20211008_F27-2	27-2
43112	10/8/2021	10/8/2021 16:46	10.66295629	NA	NA	NA	Laser Altimeter	Res_Park	10.66295629	20211008_F27-2	27-2
43113	10/8/2021	10/8/2021 16:46	10.59683919	NA	NA	NA	Laser Altimeter	Res_Park	10.59683919	20211008_F27-2	27-2
43114	10/8/2021	10/8/2021 16:46	10.65557742	NA	NA	NA	Laser Altimeter	Res_Park	10.65557742	20211008_F27-2	27-2
43115	10/8/2021	10/8/2021 16:46	10.46826972	NA	NA	NA	Laser Altimeter	Res_Park	10.46826972	20211008_F27-2	27-2
43116	10/8/2021	10/8/2021 16:46	10.75143471	NA	NA	NA	Laser Altimeter	Res_Park	10.75143471	20211008_F27-2	27-2
43117	10/8/2021	10/8/2021 16:46	10.66604045	NA	NA	NA	Laser Altimeter	Res_Park	10.66604045	20211008_F27-2	27-2
43118	10/8/2021	10/8/2021 16:46	10.22642114	NA	NA	NA	Laser Altimeter	Res_Park	10.22642114	20211008_F27-2	27-2
43119	10/8/2021	10/8/2021 16:46	10.54303393	NA	NA	NA	Laser Altimeter	Res_Park	10.54303393	20211008_F27-2	27-2
43120	10/8/2021	10/8/2021 16:46	10.43257494	NA	NA	NA	Laser Altimeter	Res_Park	10.43257494	20211008_F27-2	27-2
43121	10/8/2021	10/8/2021 16:46	10.44753328	NA	NA	NA	Laser Altimeter	Res_Park	10.44753328	20211008_F27-2	27-2
43122	10/8/2021	10/8/2021 16:46	9.583593012	NA	NA	NA	Laser Altimeter	Res_Park	9.583593012	20211008_F27-2	27-2
43123	10/8/2021	10/8/2021 16:46	10.53136538	NA	NA	NA	Laser Altimeter	Res_Park	10.53136538	20211008_F27-2	27-2
43124	10/8/2021	10/8/2021 16:46	10.26484851	NA	NA	NA	Laser Altimeter	Res_Park	10.26484851	20211008_F27-2	27-2
43125	10/8/2021	10/8/2021 16:46	10.04100764	NA	NA	NA	Laser Altimeter	Res_Park	10.04100764	20211008_F27-2	27-2
43126	10/8/2021	10/8/2021 16:46	9.963153476	NA	NA	NA	Laser Altimeter	Res_Park	9.963153476	20211008_F27-2	27-2
43127	10/8/2021	10/8/2021 16:46	9.236272408	NA	NA	NA	Laser Altimeter	Res_Park	9.236272408	20211008_F27-2	27-2
43128	10/8/2021	10/8/2021 16:46	10.40149913	NA	NA	NA	Laser Altimeter	Res_Park	10.40149913	20211008_F27-2	27-2
43129	10/8/2021	10/8/2021 16:46	10.40826052	NA	NA	NA	Laser Altimeter	Res_Park	10.40826052	20211008_F27-2	27-2
43130	10/8/2021	10/8/2021 16:46	10.23443751	NA	NA	NA	Laser Altimeter	Res_Park	10.23443751	20211008_F27-2	27-2
43131	10/8/2021	10/8/2021 16:47	10.36121192	NA	NA	NA	Laser Altimeter	Res_Park	10.36121192	20211008_F27-2	27-2
43132	10/8/2021	10/8/2021 16:47	10.27794516	NA	NA	NA	Laser Altimeter	Res_Park	10.27794516	20211008_F27-2	27-2
43133	10/8/2021	10/8/2021 16:47	10.00919436	NA	NA	NA	Laser Altimeter	Res_Park	10.00919436	20211008_F27-2	27-2
43134	10/8/2021	10/8/2021 16:47	9.999972886	NA	NA	NA	Laser Altimeter	Res_Park	9.999972886	20211008_F27-2	27-2
43135	10/8/2021	10/8/2021 16:47	10.0352646	NA	NA	NA	Laser Altimeter	Res_Park	10.0352646	20211008_F27-2	27-2
43136	10/8/2021	10/8/2021 16:47	9.892560356	NA	NA	NA	Laser Altimeter	Res_Park	9.892560356	20211008_F27-2	27-2
43137	10/8/2021	10/8/2021 16:47	9.739967277	NA	NA	NA	Laser Altimeter	Res_Park	9.739967277	20211008_F27-2	27-2
43138	10/8/2021	10/8/2021 16:47	9.491886108	NA	NA	NA	Laser Altimeter	Res_Park	9.491886108	20211008_F27-2	27-2
43139	10/8/2021	10/8/2021 16:47	9.351862971	NA	NA	NA	Laser Altimeter	Res_Park	9.351862971	20211008_F27-2	27-2
43140	10/8/2021	10/8/2021 16:47	9.301887571	NA	NA	NA	Laser Altimeter	Res_Park	9.301887571	20211008_F27-2	27-2
43141	10/8/2021	10/8/2021 16:47	8.941286685	NA	NA	NA	Laser Altimeter	Res_Park	8.941286685	20211008_F27-2	27-2
43142	10/8/2021	10/8/2021 16:47	8.78368967	NA	NA	NA	Laser Altimeter	Res_Park	8.78368967	20211008_F27-2	27-2
43143	10/8/2021	10/8/2021 16:47	9.281278679	NA	NA	NA	Laser Altimeter	Res_Park	9.281278679	20211008_F27-2	27-2
43144	10/8/2021	10/8/2021 16:47	8.89089306	NA	NA	NA	Laser Altimeter	Res_Park	8.89089306	20211008_F27-2	27-2
43145	10/8/2021	10/8/2021 16:47	9.209893652	NA	NA	NA	Laser Altimeter	Res_Park	9.209893652	20211008_F27-2	27-2
43146	10/8/2021	10/8/2021 16:47	7.868789104	NA	NA	NA	Laser Altimeter	Res_Park	7.868789104	20211008_F27-2	27-2
43147	10/8/2021	10/8/2021 16:47	9.263183619	NA	NA	NA	Laser Altimeter	Res_Park	9.263183619	20211008_F27-2	27-2
43148	10/8/2021	10/8/2021 16:47	9.311437675	NA	NA	NA	Laser Altimeter	Res_Park	9.311437675	20211008_F27-2	27-2
43149	10/8/2021	10/8/2021 16:47	9.166339942	NA	NA	NA	Laser Altimeter	Res_Park	9.166339942	20211008_F27-2	27-2
43150	10/8/2021	10/8/2021 16:47	8.905453168	NA	NA	NA	Laser Altimeter	Res_Park	8.905453168	20211008_F27-2	27-2
43151	10/8/2021	10/8/2021 16:47	9.009345791	NA	NA	NA	Laser Altimeter	Res_Park	9.009345791	20211008_F27-2	27-2
43152	10/8/2021	10/8/2021 16:47	9.086997996	NA	NA	NA	Laser Altimeter	Res_Park	9.086997996	20211008_F27-2	27-2
43153	10/8/2021	10/8/2021 16:47	9.111655576	NA	NA	NA	Laser Altimeter	Res_Park	9.111655576	20211008_F27-2	27-2
43154	10/8/2021	10/8/2021 16:47	8.599160934	NA	NA	NA	Laser Altimeter	Res_Park	8.599160934	20211008_F27-2	27-2
43155	10/8/2021	10/8/2021 16:47	9.479495842	NA	NA	NA	Laser Altimeter	Res_Park	9.479495842	20211008_F27-2	27-2
43156	10/8/2021	10/8/2021 16:47	9.424175788	NA	NA	NA	Laser Altimeter	Res_Park	9.424175788	20211008_F27-2	27-2
43157	10/8/2021	10/8/2021 16:47	9.643267785	NA	NA	NA	Laser Altimeter	Res_Park	9.643267785	20211008_F27-2	27-2
43158	10/8/2021	10/8/2021 16:47	9.704725845	NA	NA	NA	Laser Altimeter	Res_Park	9.704725845	20211008_F27-2	27-2
43159	10/8/2021	10/8/2021 16:47	9.864683213	NA	NA	NA	Laser Altimeter	Res_Park	9.864683213	20211008_F27-2	27-2
43160	10/8/2021	10/8/2021 16:47	9.860626061	NA	NA	NA	Laser Altimeter	Res_Park	9.860626061	20211008_F27-2	27-2
43161	10/8/2021	10/8/2021 16:47	10.25649426	NA	NA	NA	Laser Altimeter	Res_Park	10.25649426	20211008_F27-2	27-2
43162	10/8/2021	10/8/2021 16:47	10.57571392	NA	NA	NA	Laser Altimeter	Res_Park	10.57571392	20211008_F27-2	27-2
43163	10/8/2021	10/8/2021 16:47	10.56864661	NA	NA	NA	Laser Altimeter	Res_Park	10.56864661	20211008_F27-2	27-2
43164	10/8/2021	10/8/2021 16:47	10.94703155	NA	NA	NA	Laser Altimeter	Res_Park	10.94703155	20211008_F27-2	27-2
43165	10/8/2021	10/8/2021 16:47	10.65856464	NA	NA	NA	Laser Altimeter	Res_Park	10.65856464	20211008_F27-2	27-2
43166	10/8/2021	10/8/2021 16:47	10.76505124	NA	NA	NA	Laser Altimeter	Res_Park	10.76505124	20211008_F27-2	27-2
43167	10/8/2021	10/8/2021 16:47	10.64241354	NA	NA	NA	Laser Altimeter	Res_Park	10.64241354	20211008_F27-2	27-2
43168	10/8/2021	10/8/2021 16:47	10.81071113	NA	NA	NA	Laser Altimeter	Res_Park	10.81071113	20211008_F27-2	27-2
43169	10/8/2021	10/8/2021 16:47	10.72368657	NA	NA	NA	Laser Altimeter	Res_Park	10.72368657	20211008_F27-2	27-2
43170	10/8/2021	10/8/2021 16:47	9.905361369	NA	NA	NA	Laser Altimeter	Res_Park	9.905361369	20211008_F27-2	27-2
43171	10/8/2021	10/8/2021 16:47	11.08863041	NA	NA	NA	Laser Altimeter	Res_Park	11.08863041	20211008_F27-2	27-2
43172	10/8/2021	10/8/2021 16:47	9.731577028	NA	NA	NA	Laser Altimeter	Res_Park	9.731577028	20211008_F27-2	27-2
43173	10/8/2021	10/8/2021 16:47	9.925854489	NA	NA	NA	Laser Altimeter	Res_Park	9.925854489	20211008_F27-2	27-2
43174	10/8/2021	10/8/2021 16:47	10.58792575	NA	NA	NA	Laser Altimeter	Res_Park	10.58792575	20211008_F27-2	27-2
43175	10/8/2021	10/8/2021 16:47	10.25037946	NA	NA	NA	Laser Altimeter	Res_Park	10.25037946	20211008_F27-2	27-2
43176	10/8/2021	10/8/2021 16:47	10.74051857	NA	NA	NA	Laser Altimeter	Res_Park	10.74051857	20211008_F27-2	27-2
43177	10/8/2021	10/8/2021 16:47	10.34055295	NA	NA	NA	Laser Altimeter	Res_Park	10.34055295	20211008_F27-2	27-2
43178	10/8/2021	10/8/2021 16:47	10.91534365	NA	NA	NA	Laser Altimeter	Res_Park	10.91534365	20211008_F27-2	27-2
43179	10/8/2021	10/8/2021 16:47	10.83415389	NA	NA	NA	Laser Altimeter	Res_Park	10.83415389	20211008_F27-2	27-2
43180	10/8/2021	10/8/2021 16:47	11.08416361	NA	NA	NA	Laser Altimeter	Res_Park	11.08416361	20211008_F27-2	27-2
43181	10/8/2021	10/8/2021 16:47	10.99663511	NA	NA	NA	Laser Altimeter	Res_Park	10.99663511	20211008_F27-2	27-2
43182	10/8/2021	10/8/2021 16:47	11.15749682	NA	NA	NA	Laser Altimeter	Res_Park	11.15749682	20211008_F27-2	27-2
43183	10/8/2021	10/8/2021 16:47	11.21882711	NA	NA	NA	Laser Altimeter	Res_Park	11.21882711	20211008_F27-2	27-2
43184	10/8/2021	10/8/2021 16:47	10.9856992	NA	NA	NA	Laser Altimeter	Res_Park	10.9856992	20211008_F27-2	27-2
43185	10/8/2021	10/8/2021 16:47	10.90810198	NA	NA	NA	Laser Altimeter	Res_Park	10.90810198	20211008_F27-2	27-2
43186	10/8/2021	10/8/2021 16:47	10.20253264	NA	NA	NA	Laser Altimeter	Res_Park	10.20253264	20211008_F27-2	27-2
43187	10/8/2021	10/8/2021 16:47	10.21811017	NA	NA	NA	Laser Altimeter	Res_Park	10.21811017	20211008_F27-2	27-2
43188	10/8/2021	10/8/2021 16:47	10.81104654	NA	NA	NA	Laser Altimeter	Res_Park	10.81104654	20211008_F27-2	27-2
43189	10/8/2021	10/8/2021 16:47	10.25645264	NA	NA	NA	Laser Altimeter	Res_Park	10.25645264	20211008_F27-2	27-2
43190	10/8/2021	10/8/2021 16:47	9.172876323	NA	NA	NA	Laser Altimeter	Res_Park	9.172876323	20211008_F27-2	27-2
43191	10/8/2021	10/8/2021 16:48	9.963003886	NA	NA	NA	Laser Altimeter	Res_Park	9.963003886	20211008_F27-2	27-2
43192	10/8/2021	10/8/2021 16:48	10.55449573	NA	NA	NA	Laser Altimeter	Res_Park	10.55449573	20211008_F27-2	27-2
43193	10/8/2021	10/8/2021 16:48	7.290508431	NA	NA	NA	Laser Altimeter	Res_Park	7.290508431	20211008_F27-2	27-2
43194	10/8/2021	10/8/2021 16:48	7.381140049	NA	NA	NA	Laser Altimeter	Res_Park	7.381140049	20211008_F27-2	27-2
43195	10/8/2021	10/8/2021 16:48	7.801048214	NA	NA	NA	Laser Altimeter	Res_Park	7.801048214	20211008_F27-2	27-2
43196	10/8/2021	10/8/2021 16:48	10.87933783	NA	NA	NA	Laser Altimeter	Res_Park	10.87933783	20211008_F27-2	27-2
43197	10/8/2021	10/8/2021 16:48	8.13727161	NA	NA	NA	Laser Altimeter	Res_Park	8.13727161	20211008_F27-2	27-2
43198	10/8/2021	10/8/2021 16:48	9.806562286	NA	NA	NA	Laser Altimeter	Res_Park	9.806562286	20211008_F27-2	27-2
43199	10/8/2021	10/8/2021 16:48	10.22053807	NA	NA	NA	Laser Altimeter	Res_Park	10.22053807	20211008_F27-2	27-2
43200	10/8/2021	10/8/2021 16:48	10.37411499	NA	NA	NA	Laser Altimeter	Res_Park	10.37411499	20211008_F27-2	27-2
43201	10/8/2021	10/8/2021 16:48	11.94769946	NA	NA	NA	Laser Altimeter	Res_Park	11.94769946	20211008_F27-2	27-2
43202	10/8/2021	10/8/2021 16:48	11.04937032	NA	NA	NA	Laser Altimeter	Res_Park	11.04937032	20211008_F27-2	27-2
43203	10/8/2021	10/8/2021 16:48	11.18787039	NA	NA	NA	Laser Altimeter	Res_Park	11.18787039	20211008_F27-2	27-2
43204	10/8/2021	10/8/2021 16:48	11.31306761	NA	NA	NA	Laser Altimeter	Res_Park	11.31306761	20211008_F27-2	27-2
43205	10/8/2021	10/8/2021 16:48	11.35732816	NA	NA	NA	Laser Altimeter	Res_Park	11.35732816	20211008_F27-2	27-2
43206	10/8/2021	10/8/2021 16:48	10.24699844	NA	NA	NA	Laser Altimeter	Res_Park	10.24699844	20211008_F27-2	27-2
43207	10/8/2021	10/8/2021 16:48	10.92686866	NA	NA	NA	Laser Altimeter	Res_Park	10.92686866	20211008_F27-2	27-2
43208	10/8/2021	10/8/2021 16:48	10.05731095	NA	NA	NA	Laser Altimeter	Res_Park	10.05731095	20211008_F27-2	27-2
43209	10/8/2021	10/8/2021 16:48	10.18365588	NA	NA	NA	Laser Altimeter	Res_Park	10.18365588	20211008_F27-2	27-2
43210	10/8/2021	10/8/2021 16:48	10.4879959	NA	NA	NA	Laser Altimeter	Res_Park	10.4879959	20211008_F27-2	27-2
43211	10/8/2021	10/8/2021 16:48	10.43229528	NA	NA	NA	Laser Altimeter	Res_Park	10.43229528	20211008_F27-2	27-2
43212	10/8/2021	10/8/2021 16:48	9.307307378	NA	NA	NA	Laser Altimeter	Res_Park	9.307307378	20211008_F27-2	27-2
43213	10/8/2021	10/8/2021 16:48	10.28902019	NA	NA	NA	Laser Altimeter	Res_Park	10.28902019	20211008_F27-2	27-2
43214	10/8/2021	10/8/2021 16:48	9.492734121	NA	NA	NA	Laser Altimeter	Res_Park	9.492734121	20211008_F27-2	27-2
43215	10/8/2021	10/8/2021 16:48	9.776482153	NA	NA	NA	Laser Altimeter	Res_Park	9.776482153	20211008_F27-2	27-2
43216	10/8/2021	10/8/2021 16:48	10.01997637	NA	NA	NA	Laser Altimeter	Res_Park	10.01997637	20211008_F27-2	27-2
43217	10/8/2021	10/8/2021 16:48	9.860213435	NA	NA	NA	Laser Altimeter	Res_Park	9.860213435	20211008_F27-2	27-2
43218	10/8/2021	10/8/2021 16:48	9.611213477	NA	NA	NA	Laser Altimeter	Res_Park	9.611213477	20211008_F27-2	27-2
43219	10/8/2021	10/8/2021 16:48	9.408214288	NA	NA	NA	Laser Altimeter	Res_Park	9.408214288	20211008_F27-2	27-2
43220	10/8/2021	10/8/2021 16:48	9.228502135	NA	NA	NA	Laser Altimeter	Res_Park	9.228502135	20211008_F27-2	27-2
43221	10/8/2021	10/8/2021 16:48	10.27473137	NA	NA	NA	Laser Altimeter	Res_Park	10.27473137	20211008_F27-2	27-2
43222	10/8/2021	10/8/2021 16:48	10.14834835	NA	NA	NA	Laser Altimeter	Res_Park	10.14834835	20211008_F27-2	27-2
43223	10/8/2021	10/8/2021 16:48	10.35841079	NA	NA	NA	Laser Altimeter	Res_Park	10.35841079	20211008_F27-2	27-2
43224	10/8/2021	10/8/2021 16:48	10.06478636	NA	NA	NA	Laser Altimeter	Res_Park	10.06478636	20211008_F27-2	27-2
43225	10/8/2021	10/8/2021 16:48	9.88660636	NA	NA	NA	Laser Altimeter	Res_Park	9.88660636	20211008_F27-2	27-2
43226	10/8/2021	10/8/2021 16:48	9.65434234	NA	NA	NA	Laser Altimeter	Res_Park	9.65434234	20211008_F27-2	27-2
43227	10/8/2021	10/8/2021 16:48	9.577359494	NA	NA	NA	Laser Altimeter	Res_Park	9.577359494	20211008_F27-2	27-2
43228	10/8/2021	10/8/2021 16:48	9.457598101	NA	NA	NA	Laser Altimeter	Res_Park	9.457598101	20211008_F27-2	27-2
43229	10/8/2021	10/8/2021 16:48	9.327998258	NA	NA	NA	Laser Altimeter	Res_Park	9.327998258	20211008_F27-2	27-2
43230	10/8/2021	10/8/2021 16:48	9.433613942	NA	NA	NA	Laser Altimeter	Res_Park	9.433613942	20211008_F27-2	27-2
43231	10/8/2021	10/8/2021 16:48	9.188935693	NA	NA	NA	Laser Altimeter	Res_Park	9.188935693	20211008_F27-2	27-2
43232	10/8/2021	10/8/2021 16:48	9.300827897	NA	NA	NA	Laser Altimeter	Res_Park	9.300827897	20211008_F27-2	27-2
43233	10/8/2021	10/8/2021 16:48	9.094529145	NA	NA	NA	Laser Altimeter	Res_Park	9.094529145	20211008_F27-2	27-2
43234	10/8/2021	10/8/2021 16:48	9.947128527	NA	NA	NA	Laser Altimeter	Res_Park	9.947128527	20211008_F27-2	27-2
43235	10/8/2021	10/8/2021 16:48	9.983883386	NA	NA	NA	Laser Altimeter	Res_Park	9.983883386	20211008_F27-2	27-2
43236	10/8/2021	10/8/2021 16:48	9.462090339	NA	NA	NA	Laser Altimeter	Res_Park	9.462090339	20211008_F27-2	27-2
43237	10/8/2021	10/8/2021 16:48	9.655315738	NA	NA	NA	Laser Altimeter	Res_Park	9.655315738	20211008_F27-2	27-2
43238	10/8/2021	10/8/2021 16:48	9.095324405	NA	NA	NA	Laser Altimeter	Res_Park	9.095324405	20211008_F27-2	27-2
43239	10/8/2021	10/8/2021 16:48	10.62299976	NA	NA	NA	Laser Altimeter	Res_Park	10.62299976	20211008_F27-2	27-2
43240	10/8/2021	10/8/2021 16:48	10.08142102	NA	NA	NA	Laser Altimeter	Res_Park	10.08142102	20211008_F27-2	27-2
43241	10/8/2021	10/8/2021 16:48	10.94533085	NA	NA	NA	Laser Altimeter	Res_Park	10.94533085	20211008_F27-2	27-2
43242	10/8/2021	10/8/2021 16:48	11.0870747	NA	NA	NA	Laser Altimeter	Res_Park	11.0870747	20211008_F27-2	27-2
43243	10/8/2021	10/8/2021 16:48	10.12333103	NA	NA	NA	Laser Altimeter	Res_Park	10.12333103	20211008_F27-2	27-2
43244	10/8/2021	10/8/2021 16:48	10.02105251	NA	NA	NA	Laser Altimeter	Res_Park	10.02105251	20211008_F27-2	27-2
43245	10/8/2021	10/8/2021 16:48	9.465648107	NA	NA	NA	Laser Altimeter	Res_Park	9.465648107	20211008_F27-2	27-2
43246	10/8/2021	10/8/2021 16:48	10.36767849	NA	NA	NA	Laser Altimeter	Res_Park	10.36767849	20211008_F27-2	27-2
43247	10/8/2021	10/8/2021 16:48	10.35609244	NA	NA	NA	Laser Altimeter	Res_Park	10.35609244	20211008_F27-2	27-2
43248	10/8/2021	10/8/2021 16:48	10.8895848	NA	NA	NA	Laser Altimeter	Res_Park	10.8895848	20211008_F27-2	27-2
43249	10/8/2021	10/8/2021 16:48	11.07338189	NA	NA	NA	Laser Altimeter	Res_Park	11.07338189	20211008_F27-2	27-2
43250	10/8/2021	10/8/2021 16:48	9.773623309	NA	NA	NA	Laser Altimeter	Res_Park	9.773623309	20211008_F27-2	27-2
43251	10/8/2021	10/8/2021 16:49	10.89575592	NA	NA	NA	Laser Altimeter	Res_Park	10.89575592	20211008_F27-2	27-2
43252	10/8/2021	10/8/2021 16:49	9.888450637	NA	NA	NA	Laser Altimeter	Res_Park	9.888450637	20211008_F27-2	27-2
43253	10/8/2021	10/8/2021 16:49	11.22882031	NA	NA	NA	Laser Altimeter	Res_Park	11.22882031	20211008_F27-2	27-2
43254	10/8/2021	10/8/2021 16:49	11.04194301	NA	NA	NA	Laser Altimeter	Res_Park	11.04194301	20211008_F27-2	27-2
43255	10/8/2021	10/8/2021 16:49	10.33096786	NA	NA	NA	Laser Altimeter	Res_Park	10.33096786	20211008_F27-2	27-2
43256	10/8/2021	10/8/2021 16:49	10.33809998	NA	NA	NA	Laser Altimeter	Res_Park	10.33809998	20211008_F27-2	27-2
43257	10/8/2021	10/8/2021 16:49	10.39061929	NA	NA	NA	Laser Altimeter	Res_Park	10.39061929	20211008_F27-2	27-2
43258	10/8/2021	10/8/2021 16:49	10.16631526	NA	NA	NA	Laser Altimeter	Res_Park	10.16631526	20211008_F27-2	27-2
43259	10/8/2021	10/8/2021 16:49	11.10416939	NA	NA	NA	Laser Altimeter	Res_Park	11.10416939	20211008_F27-2	27-2
43260	10/8/2021	10/8/2021 16:49	10.46682643	NA	NA	NA	Laser Altimeter	Res_Park	10.46682643	20211008_F27-2	27-2
43261	10/8/2021	10/8/2021 16:49	10.80436145	NA	NA	NA	Laser Altimeter	Res_Park	10.80436145	20211008_F27-2	27-2
43262	10/8/2021	10/8/2021 16:49	10.0620526	NA	NA	NA	Laser Altimeter	Res_Park	10.0620526	20211008_F27-2	27-2
43263	10/8/2021	10/8/2021 16:49	9.915376023	NA	NA	NA	Laser Altimeter	Res_Park	9.915376023	20211008_F27-2	27-2
43264	10/8/2021	10/8/2021 16:49	10.55110048	NA	NA	NA	Laser Altimeter	Res_Park	10.55110048	20211008_F27-2	27-2
43265	10/8/2021	10/8/2021 16:49	9.968541335	NA	NA	NA	Laser Altimeter	Res_Park	9.968541335	20211008_F27-2	27-2
43266	10/8/2021	10/8/2021 16:49	7.973914451	NA	NA	NA	Laser Altimeter	Res_Park	7.973914451	20211008_F27-2	27-2
43267	10/8/2021	10/8/2021 16:49	10.15808143	NA	NA	NA	Laser Altimeter	Res_Park	10.15808143	20211008_F27-2	27-2
43268	10/8/2021	10/8/2021 16:49	9.937555283	NA	NA	NA	Laser Altimeter	Res_Park	9.937555283	20211008_F27-2	27-2
43269	10/8/2021	10/8/2021 16:49	7.008410224	NA	NA	NA	Laser Altimeter	Res_Park	7.008410224	20211008_F27-2	27-2
43270	10/8/2021	10/8/2021 16:49	8.480869373	NA	NA	NA	Laser Altimeter	Res_Park	8.480869373	20211008_F27-2	27-2
43271	10/8/2021	10/8/2021 16:49	8.418674273	NA	NA	NA	Laser Altimeter	Res_Park	8.418674273	20211008_F27-2	27-2
43272	10/8/2021	10/8/2021 16:49	9.16293953	NA	NA	NA	Laser Altimeter	Res_Park	9.16293953	20211008_F27-2	27-2
43273	10/8/2021	10/8/2021 16:49	7.424257093	NA	NA	NA	Laser Altimeter	Res_Park	7.424257093	20211008_F27-2	27-2
43274	10/8/2021	10/8/2021 16:49	10.17635902	NA	NA	NA	Laser Altimeter	Res_Park	10.17635902	20211008_F27-2	27-2
43275	10/8/2021	10/8/2021 16:49	11.16267972	NA	NA	NA	Laser Altimeter	Res_Park	11.16267972	20211008_F27-2	27-2
43276	10/8/2021	10/8/2021 16:49	11.25333078	NA	NA	NA	Laser Altimeter	Res_Park	11.25333078	20211008_F27-2	27-2
43277	10/8/2021	10/8/2021 16:49	11.41667286	NA	NA	NA	Laser Altimeter	Res_Park	11.41667286	20211008_F27-2	27-2
43278	10/8/2021	10/8/2021 16:49	11.47318182	NA	NA	NA	Laser Altimeter	Res_Park	11.47318182	20211008_F27-2	27-2
43279	10/8/2021	10/8/2021 16:49	10.34541465	NA	NA	NA	Laser Altimeter	Res_Park	10.34541465	20211008_F27-2	27-2
43280	10/8/2021	10/8/2021 16:49	10.86687976	NA	NA	NA	Laser Altimeter	Res_Park	10.86687976	20211008_F27-2	27-2
43281	10/8/2021	10/8/2021 16:49	10.59605292	NA	NA	NA	Laser Altimeter	Res_Park	10.59605292	20211008_F27-2	27-2
43282	10/8/2021	10/8/2021 16:49	10.68252325	NA	NA	NA	Laser Altimeter	Res_Park	10.68252325	20211008_F27-2	27-2
43283	10/8/2021	10/8/2021 16:49	10.88328026	NA	NA	NA	Laser Altimeter	Res_Park	10.88328026	20211008_F27-2	27-2
43284	10/8/2021	10/8/2021 16:49	10.67271997	NA	NA	NA	Laser Altimeter	Res_Park	10.67271997	20211008_F27-2	27-2
43285	10/8/2021	10/8/2021 16:49	10.43655291	NA	NA	NA	Laser Altimeter	Res_Park	10.43655291	20211008_F27-2	27-2
43286	10/8/2021	10/8/2021 16:49	10.43490724	NA	NA	NA	Laser Altimeter	Res_Park	10.43490724	20211008_F27-2	27-2
43287	10/8/2021	10/8/2021 16:49	9.510869639	NA	NA	NA	Laser Altimeter	Res_Park	9.510869639	20211008_F27-2	27-2
43288	10/8/2021	10/8/2021 16:49	9.727314476	NA	NA	NA	Laser Altimeter	Res_Park	9.727314476	20211008_F27-2	27-2
43289	10/8/2021	10/8/2021 16:49	9.827835873	NA	NA	NA	Laser Altimeter	Res_Park	9.827835873	20211008_F27-2	27-2
43290	10/8/2021	10/8/2021 16:49	9.159117975	NA	NA	NA	Laser Altimeter	Res_Park	9.159117975	20211008_F27-2	27-2
43291	10/8/2021	10/8/2021 16:49	9.478425528	NA	NA	NA	Laser Altimeter	Res_Park	9.478425528	20211008_F27-2	27-2
43292	10/8/2021	10/8/2021 16:49	9.745522706	NA	NA	NA	Laser Altimeter	Res_Park	9.745522706	20211008_F27-2	27-2
43293	10/8/2021	10/8/2021 16:49	10.13516256	NA	NA	NA	Laser Altimeter	Res_Park	10.13516256	20211008_F27-2	27-2
43294	10/8/2021	10/8/2021 16:49	9.463347835	NA	NA	NA	Laser Altimeter	Res_Park	9.463347835	20211008_F27-2	27-2
43295	10/8/2021	10/8/2021 16:49	10.01614546	NA	NA	NA	Laser Altimeter	Res_Park	10.01614546	20211008_F27-2	27-2
43296	10/8/2021	10/8/2021 16:49	9.505448664	NA	NA	NA	Laser Altimeter	Res_Park	9.505448664	20211008_F27-2	27-2
43297	10/8/2021	10/8/2021 16:49	9.785026814	NA	NA	NA	Laser Altimeter	Res_Park	9.785026814	20211008_F27-2	27-2
43298	10/8/2021	10/8/2021 16:49	9.976077009	NA	NA	NA	Laser Altimeter	Res_Park	9.976077009	20211008_F27-2	27-2
43299	10/8/2021	10/8/2021 16:49	10.25092226	NA	NA	NA	Laser Altimeter	Res_Park	10.25092226	20211008_F27-2	27-2
43300	10/8/2021	10/8/2021 16:49	9.27044453	NA	NA	NA	Laser Altimeter	Res_Park	9.27044453	20211008_F27-2	27-2
43301	10/8/2021	10/8/2021 16:49	10.34100735	NA	NA	NA	Laser Altimeter	Res_Park	10.34100735	20211008_F27-2	27-2
43302	10/8/2021	10/8/2021 16:49	9.832353518	NA	NA	NA	Laser Altimeter	Res_Park	9.832353518	20211008_F27-2	27-2
43303	10/8/2021	10/8/2021 16:49	8.971797865	NA	NA	NA	Laser Altimeter	Res_Park	8.971797865	20211008_F27-2	27-2
43304	10/8/2021	10/8/2021 16:49	9.686577091	NA	NA	NA	Laser Altimeter	Res_Park	9.686577091	20211008_F27-2	27-2
43305	10/8/2021	10/8/2021 16:49	9.442150477	NA	NA	NA	Laser Altimeter	Res_Park	9.442150477	20211008_F27-2	27-2
43306	10/8/2021	10/8/2021 16:49	8.85012593	NA	NA	NA	Laser Altimeter	Res_Park	8.85012593	20211008_F27-2	27-2
43307	10/8/2021	10/8/2021 16:49	8.397575405	NA	NA	NA	Laser Altimeter	Res_Park	8.397575405	20211008_F27-2	27-2
43308	10/8/2021	10/8/2021 16:49	8.329341694	NA	NA	NA	Laser Altimeter	Res_Park	8.329341694	20211008_F27-2	27-2
43309	10/8/2021	10/8/2021 16:49	9.12899852	NA	NA	NA	Laser Altimeter	Res_Park	9.12899852	20211008_F27-2	27-2
43310	10/8/2021	10/8/2021 16:49	8.966947273	NA	NA	NA	Laser Altimeter	Res_Park	8.966947273	20211008_F27-2	27-2
43311	10/8/2021	10/8/2021 16:50	8.718650489	NA	NA	NA	Laser Altimeter	Res_Park	8.718650489	20211008_F27-2	27-2
43312	10/8/2021	10/8/2021 16:50	8.669699195	NA	NA	NA	Laser Altimeter	Res_Park	8.669699195	20211008_F27-2	27-2
43313	10/8/2021	10/8/2021 16:50	8.458505883	NA	NA	NA	Laser Altimeter	Res_Park	8.458505883	20211008_F27-2	27-2
43314	10/8/2021	10/8/2021 16:50	8.911232693	NA	NA	NA	Laser Altimeter	Res_Park	8.911232693	20211008_F27-2	27-2
43315	10/8/2021	10/8/2021 16:50	8.419619035	NA	NA	NA	Laser Altimeter	Res_Park	8.419619035	20211008_F27-2	27-2
43316	10/8/2021	10/8/2021 16:50	7.450768999	NA	NA	NA	Laser Altimeter	Res_Park	7.450768999	20211008_F27-2	27-2
43317	10/8/2021	10/8/2021 16:50	8.757243241	NA	NA	NA	Laser Altimeter	Res_Park	8.757243241	20211008_F27-2	27-2
43318	10/8/2021	10/8/2021 16:50	8.519336998	NA	NA	NA	Laser Altimeter	Res_Park	8.519336998	20211008_F27-2	27-2
43319	10/8/2021	10/8/2021 16:50	8.48781056	NA	NA	NA	Laser Altimeter	Res_Park	8.48781056	20211008_F27-2	27-2
43320	10/8/2021	10/8/2021 16:50	8.714928663	NA	NA	NA	Laser Altimeter	Res_Park	8.714928663	20211008_F27-2	27-2
43321	10/8/2021	10/8/2021 16:50	8.447603967	NA	NA	NA	Laser Altimeter	Res_Park	8.447603967	20211008_F27-2	27-2
43322	10/8/2021	10/8/2021 16:50	7.947512596	NA	NA	NA	Laser Altimeter	Res_Park	7.947512596	20211008_F27-2	27-2
43323	10/8/2021	10/8/2021 16:50	8.412050097	NA	NA	NA	Laser Altimeter	Res_Park	8.412050097	20211008_F27-2	27-2
43324	10/8/2021	10/8/2021 16:50	8.215763892	NA	NA	NA	Laser Altimeter	Res_Park	8.215763892	20211008_F27-2	27-2
43325	10/8/2021	10/8/2021 16:50	8.436704126	NA	NA	NA	Laser Altimeter	Res_Park	8.436704126	20211008_F27-2	27-2
43326	10/8/2021	10/8/2021 16:50	8.994702807	NA	NA	NA	Laser Altimeter	Res_Park	8.994702807	20211008_F27-2	27-2
43327	10/8/2021	10/8/2021 16:50	8.362173195	NA	NA	NA	Laser Altimeter	Res_Park	8.362173195	20211008_F27-2	27-2
43328	10/8/2021	10/8/2021 16:50	8.792027537	NA	NA	NA	Laser Altimeter	Res_Park	8.792027537	20211008_F27-2	27-2
43329	10/8/2021	10/8/2021 16:50	7.543659806	NA	NA	NA	Laser Altimeter	Res_Park	7.543659806	20211008_F27-2	27-2
43330	10/8/2021	10/8/2021 16:50	9.657233294	NA	NA	NA	Laser Altimeter	Res_Park	9.657233294	20211008_F27-2	27-2
43331	10/8/2021	10/8/2021 16:50	7.740918437	NA	NA	NA	Laser Altimeter	Res_Park	7.740918437	20211008_F27-2	27-2
43332	10/8/2021	10/8/2021 16:50	10.1965804	NA	NA	NA	Laser Altimeter	Res_Park	10.1965804	20211008_F27-2	27-2
43333	10/8/2021	10/8/2021 16:50	9.215505083	NA	NA	NA	Laser Altimeter	Res_Park	9.215505083	20211008_F27-2	27-2
43334	10/8/2021	10/8/2021 16:50	10.08941163	NA	NA	NA	Laser Altimeter	Res_Park	10.08941163	20211008_F27-2	27-2
43335	10/8/2021	10/8/2021 16:50	9.456634806	NA	NA	NA	Laser Altimeter	Res_Park	9.456634806	20211008_F27-2	27-2
43336	10/8/2021	10/8/2021 16:50	9.710759694	NA	NA	NA	Laser Altimeter	Res_Park	9.710759694	20211008_F27-2	27-2
43337	10/8/2021	10/8/2021 16:50	8.633408103	NA	NA	NA	Laser Altimeter	Res_Park	8.633408103	20211008_F27-2	27-2
43338	10/8/2021	10/8/2021 16:50	9.951161099	NA	NA	NA	Laser Altimeter	Res_Park	9.951161099	20211008_F27-2	27-2
43339	10/8/2021	10/8/2021 16:50	9.903243307	NA	NA	NA	Laser Altimeter	Res_Park	9.903243307	20211008_F27-2	27-2
43340	10/8/2021	10/8/2021 16:50	9.669580559	NA	NA	NA	Laser Altimeter	Res_Park	9.669580559	20211008_F27-2	27-2
43341	10/8/2021	10/8/2021 16:50	10.3609772	NA	NA	NA	Laser Altimeter	Res_Park	10.3609772	20211008_F27-2	27-2
43342	10/8/2021	10/8/2021 16:50	9.920276946	NA	NA	NA	Laser Altimeter	Res_Park	9.920276946	20211008_F27-2	27-2
43343	10/8/2021	10/8/2021 16:50	10.26354448	NA	NA	NA	Laser Altimeter	Res_Park	10.26354448	20211008_F27-2	27-2
43344	10/8/2021	10/8/2021 16:50	10.43177798	NA	NA	NA	Laser Altimeter	Res_Park	10.43177798	20211008_F27-2	27-2
43345	10/8/2021	10/8/2021 16:50	10.26762593	NA	NA	NA	Laser Altimeter	Res_Park	10.26762593	20211008_F27-2	27-2
43346	10/8/2021	10/8/2021 16:50	10.61564958	NA	NA	NA	Laser Altimeter	Res_Park	10.61564958	20211008_F27-2	27-2
43347	10/8/2021	10/8/2021 16:50	10.70980617	NA	NA	NA	Laser Altimeter	Res_Park	10.70980617	20211008_F27-2	27-2
43348	10/8/2021	10/8/2021 16:50	10.93611722	NA	NA	NA	Laser Altimeter	Res_Park	10.93611722	20211008_F27-2	27-2
43349	10/8/2021	10/8/2021 16:50	10.35726585	NA	NA	NA	Laser Altimeter	Res_Park	10.35726585	20211008_F27-2	27-2
3052	10/12/2021	10/12/2021 14:42	92	4	3.6	3.7	CatLog	Res_Park	71.202	20211012_F28-2	28-2
3053	10/12/2021	10/12/2021 14:43	92	4	3.6	3.7	CatLog	Res_Park	71.202	20211012_F28-2	28-2
3054	10/12/2021	10/12/2021 14:43	92	4	3.6	3.7	CatLog	Res_Park	71.202	20211012_F28-2	28-2
3055	10/12/2021	10/12/2021 14:44	102	4	3.6	3.7	CatLog	Res_Park	81.202	20211012_F28-2	28-2
3056	10/12/2021	10/12/2021 14:45	104	4	3.6	3.7	CatLog	Res_Park	83.202	20211012_F28-2	28-2
3057	10/12/2021	10/12/2021 14:45	104	4	3.6	3.7	CatLog	Res_Park	83.202	20211012_F28-2	28-2
3058	10/12/2021	10/12/2021 14:46	102	4	3.6	3.7	CatLog	Res_Park	81.202	20211012_F28-2	28-2
3059	10/12/2021	10/12/2021 14:46	102	4	3.6	3.7	CatLog	Res_Park	81.202	20211012_F28-2	28-2
3060	10/12/2021	10/12/2021 14:47	102	4	3.6	3.7	CatLog	Res_Park	81.202	20211012_F28-2	28-2
3061	10/12/2021	10/12/2021 14:48	86	4	3.6	3.7	CatLog	Res_Park	65.202	20211012_F28-2	28-2
3062	10/12/2021	10/12/2021 14:48	86	4	3.5	3.7	CatLog	Res_Park	65.202	20211012_F28-2	28-2
3063	10/12/2021	10/12/2021 14:49	86	4	3.5	3.7	CatLog	Res_Park	65.202	20211012_F28-2	28-2
3064	10/12/2021	10/12/2021 14:49	86	4	3.5	3.7	CatLog	Res_Park	65.202	20211012_F28-2	28-2
3065	10/12/2021	10/12/2021 14:50	86	4	3.5	3.7	CatLog	Res_Park	65.202	20211012_F28-2	28-2
3066	10/12/2021	10/12/2021 14:51	86	4	3.5	3.7	CatLog	Res_Park	65.202	20211012_F28-2	28-2
3067	10/12/2021	10/12/2021 14:51	86	4	3.5	3.7	CatLog	Res_Park	65.202	20211012_F28-2	28-2
3068	10/12/2021	10/12/2021 14:52	86	4	3.5	3.6	CatLog	Res_Park	65.202	20211012_F28-2	28-2
6900	10/12/2021	10/12/2021 14:42	74	15	0.7	NA	Ornitela	Res_Park	22.55	20211012_F28-2	28-2
6901	10/12/2021	10/12/2021 14:42	73	16	0.7	NA	Ornitela	Res_Park	21.55	20211012_F28-2	28-2
6902	10/12/2021	10/12/2021 14:42	73	16	0.7	NA	Ornitela	Res_Park	21.55	20211012_F28-2	28-2
6903	10/12/2021	10/12/2021 14:42	72	15	0.7	NA	Ornitela	Res_Park	20.55	20211012_F28-2	28-2
6904	10/12/2021	10/12/2021 14:43	71	15	0.7	NA	Ornitela	Res_Park	19.55	20211012_F28-2	28-2
6905	10/12/2021	10/12/2021 14:43	71	16	0.7	NA	Ornitela	Res_Park	19.55	20211012_F28-2	28-2
6906	10/12/2021	10/12/2021 14:43	70	16	0.7	NA	Ornitela	Res_Park	18.55	20211012_F28-2	28-2
6907	10/12/2021	10/12/2021 14:43	70	16	0.7	NA	Ornitela	Res_Park	18.55	20211012_F28-2	28-2
6908	10/12/2021	10/12/2021 14:43	69	16	0.7	NA	Ornitela	Res_Park	17.55	20211012_F28-2	28-2
6909	10/12/2021	10/12/2021 14:43	69	16	0.7	NA	Ornitela	Res_Park	17.55	20211012_F28-2	28-2
6910	10/12/2021	10/12/2021 14:43	69	16	0.7	NA	Ornitela	Res_Park	17.55	20211012_F28-2	28-2
6911	10/12/2021	10/12/2021 14:43	69	16	0.7	NA	Ornitela	Res_Park	17.55	20211012_F28-2	28-2
6912	10/12/2021	10/12/2021 14:43	69	16	0.7	NA	Ornitela	Res_Park	17.55	20211012_F28-2	28-2
6913	10/12/2021	10/12/2021 14:43	69	16	0.7	NA	Ornitela	Res_Park	17.55	20211012_F28-2	28-2
6914	10/12/2021	10/12/2021 14:43	69	16	0.7	NA	Ornitela	Res_Park	17.55	20211012_F28-2	28-2
6915	10/12/2021	10/12/2021 14:43	70	15	0.7	NA	Ornitela	Res_Park	18.55	20211012_F28-2	28-2
6916	10/12/2021	10/12/2021 14:44	70	16	0.7	NA	Ornitela	Res_Park	18.55	20211012_F28-2	28-2
6917	10/12/2021	10/12/2021 14:44	70	16	0.7	NA	Ornitela	Res_Park	18.55	20211012_F28-2	28-2
6918	10/12/2021	10/12/2021 14:44	70	16	0.7	NA	Ornitela	Res_Park	18.55	20211012_F28-2	28-2
6919	10/12/2021	10/12/2021 14:44	70	16	0.7	NA	Ornitela	Res_Park	18.55	20211012_F28-2	28-2
6920	10/12/2021	10/12/2021 14:44	70	16	0.7	NA	Ornitela	Res_Park	18.55	20211012_F28-2	28-2
6921	10/12/2021	10/12/2021 14:44	70	16	0.7	NA	Ornitela	Res_Park	18.55	20211012_F28-2	28-2
6922	10/12/2021	10/12/2021 14:44	70	16	0.7	NA	Ornitela	Res_Park	18.55	20211012_F28-2	28-2
6923	10/12/2021	10/12/2021 14:44	70	16	0.7	NA	Ornitela	Res_Park	18.55	20211012_F28-2	28-2
6924	10/12/2021	10/12/2021 14:44	71	16	0.7	NA	Ornitela	Res_Park	19.55	20211012_F28-2	28-2
6925	10/12/2021	10/12/2021 14:44	71	16	0.7	NA	Ornitela	Res_Park	19.55	20211012_F28-2	28-2
6926	10/12/2021	10/12/2021 14:44	71	16	0.7	NA	Ornitela	Res_Park	19.55	20211012_F28-2	28-2
6927	10/12/2021	10/12/2021 14:44	71	16	0.7	NA	Ornitela	Res_Park	19.55	20211012_F28-2	28-2
6928	10/12/2021	10/12/2021 14:45	70	16	0.7	NA	Ornitela	Res_Park	18.55	20211012_F28-2	28-2
6929	10/12/2021	10/12/2021 14:45	70	16	0.7	NA	Ornitela	Res_Park	18.55	20211012_F28-2	28-2
6930	10/12/2021	10/12/2021 14:45	70	16	0.7	NA	Ornitela	Res_Park	18.55	20211012_F28-2	28-2
6931	10/12/2021	10/12/2021 14:45	70	16	0.7	NA	Ornitela	Res_Park	18.55	20211012_F28-2	28-2
6932	10/12/2021	10/12/2021 14:45	70	15	0.7	NA	Ornitela	Res_Park	18.55	20211012_F28-2	28-2
6933	10/12/2021	10/12/2021 14:45	70	15	0.7	NA	Ornitela	Res_Park	18.55	20211012_F28-2	28-2
6934	10/12/2021	10/12/2021 14:45	70	15	0.7	NA	Ornitela	Res_Park	18.55	20211012_F28-2	28-2
6935	10/12/2021	10/12/2021 14:45	71	16	0.7	NA	Ornitela	Res_Park	19.55	20211012_F28-2	28-2
6936	10/12/2021	10/12/2021 14:45	71	15	0.7	NA	Ornitela	Res_Park	19.55	20211012_F28-2	28-2
6937	10/12/2021	10/12/2021 14:45	71	15	0.7	NA	Ornitela	Res_Park	19.55	20211012_F28-2	28-2
6938	10/12/2021	10/12/2021 14:45	71	15	0.7	NA	Ornitela	Res_Park	19.55	20211012_F28-2	28-2
6939	10/12/2021	10/12/2021 14:45	71	15	0.7	NA	Ornitela	Res_Park	19.55	20211012_F28-2	28-2
6940	10/12/2021	10/12/2021 14:46	71	15	0.7	NA	Ornitela	Res_Park	19.55	20211012_F28-2	28-2
6941	10/12/2021	10/12/2021 14:46	70	15	0.7	NA	Ornitela	Res_Park	18.55	20211012_F28-2	28-2
6942	10/12/2021	10/12/2021 14:46	71	15	0.7	NA	Ornitela	Res_Park	19.55	20211012_F28-2	28-2
6943	10/12/2021	10/12/2021 14:46	71	15	0.7	NA	Ornitela	Res_Park	19.55	20211012_F28-2	28-2
6944	10/12/2021	10/12/2021 14:46	71	15	0.7	NA	Ornitela	Res_Park	19.55	20211012_F28-2	28-2
6945	10/12/2021	10/12/2021 14:46	71	15	0.7	NA	Ornitela	Res_Park	19.55	20211012_F28-2	28-2
6946	10/12/2021	10/12/2021 14:46	71	15	0.7	NA	Ornitela	Res_Park	19.55	20211012_F28-2	28-2
6947	10/12/2021	10/12/2021 14:46	71	15	0.7	NA	Ornitela	Res_Park	19.55	20211012_F28-2	28-2
6948	10/12/2021	10/12/2021 14:46	71	15	0.7	NA	Ornitela	Res_Park	19.55	20211012_F28-2	28-2
6949	10/12/2021	10/12/2021 14:46	72	15	0.7	NA	Ornitela	Res_Park	20.55	20211012_F28-2	28-2
6950	10/12/2021	10/12/2021 14:46	72	15	0.7	NA	Ornitela	Res_Park	20.55	20211012_F28-2	28-2
6951	10/12/2021	10/12/2021 14:46	71	15	0.7	NA	Ornitela	Res_Park	19.55	20211012_F28-2	28-2
6952	10/12/2021	10/12/2021 14:47	71	15	0.7	NA	Ornitela	Res_Park	19.55	20211012_F28-2	28-2
6953	10/12/2021	10/12/2021 14:47	71	15	0.7	NA	Ornitela	Res_Park	19.55	20211012_F28-2	28-2
6954	10/12/2021	10/12/2021 14:47	72	15	0.7	NA	Ornitela	Res_Park	20.55	20211012_F28-2	28-2
6955	10/12/2021	10/12/2021 14:47	72	15	0.7	NA	Ornitela	Res_Park	20.55	20211012_F28-2	28-2
6956	10/12/2021	10/12/2021 14:47	72	14	0.7	NA	Ornitela	Res_Park	20.55	20211012_F28-2	28-2
6957	10/12/2021	10/12/2021 14:47	72	14	0.7	NA	Ornitela	Res_Park	20.55	20211012_F28-2	28-2
6958	10/12/2021	10/12/2021 14:47	72	14	0.7	NA	Ornitela	Res_Park	20.55	20211012_F28-2	28-2
6959	10/12/2021	10/12/2021 14:47	72	14	0.7	NA	Ornitela	Res_Park	20.55	20211012_F28-2	28-2
6960	10/12/2021	10/12/2021 14:47	72	14	0.7	NA	Ornitela	Res_Park	20.55	20211012_F28-2	28-2
6961	10/12/2021	10/12/2021 14:47	72	15	0.7	NA	Ornitela	Res_Park	20.55	20211012_F28-2	28-2
6962	10/12/2021	10/12/2021 14:47	72	15	0.7	NA	Ornitela	Res_Park	20.55	20211012_F28-2	28-2
6963	10/12/2021	10/12/2021 14:47	72	15	0.7	NA	Ornitela	Res_Park	20.55	20211012_F28-2	28-2
6964	10/12/2021	10/12/2021 14:48	72	15	0.7	NA	Ornitela	Res_Park	20.55	20211012_F28-2	28-2
6965	10/12/2021	10/12/2021 14:48	72	15	0.7	NA	Ornitela	Res_Park	20.55	20211012_F28-2	28-2
6966	10/12/2021	10/12/2021 14:48	71	15	0.7	NA	Ornitela	Res_Park	19.55	20211012_F28-2	28-2
6967	10/12/2021	10/12/2021 14:48	71	15	0.7	NA	Ornitela	Res_Park	19.55	20211012_F28-2	28-2
6968	10/12/2021	10/12/2021 14:48	71	15	0.7	NA	Ornitela	Res_Park	19.55	20211012_F28-2	28-2
6969	10/12/2021	10/12/2021 14:48	71	15	0.7	NA	Ornitela	Res_Park	19.55	20211012_F28-2	28-2
6970	10/12/2021	10/12/2021 14:48	71	15	0.7	NA	Ornitela	Res_Park	19.55	20211012_F28-2	28-2
6971	10/12/2021	10/12/2021 14:48	71	15	0.7	NA	Ornitela	Res_Park	19.55	20211012_F28-2	28-2
6972	10/12/2021	10/12/2021 14:48	71	15	0.7	NA	Ornitela	Res_Park	19.55	20211012_F28-2	28-2
6973	10/12/2021	10/12/2021 14:48	71	15	0.7	NA	Ornitela	Res_Park	19.55	20211012_F28-2	28-2
6974	10/12/2021	10/12/2021 14:48	71	15	0.7	NA	Ornitela	Res_Park	19.55	20211012_F28-2	28-2
6975	10/12/2021	10/12/2021 14:48	71	15	0.7	NA	Ornitela	Res_Park	19.55	20211012_F28-2	28-2
6976	10/12/2021	10/12/2021 14:49	71	15	0.7	NA	Ornitela	Res_Park	19.55	20211012_F28-2	28-2
6977	10/12/2021	10/12/2021 14:49	72	15	0.7	NA	Ornitela	Res_Park	20.55	20211012_F28-2	28-2
6978	10/12/2021	10/12/2021 14:49	72	15	0.7	NA	Ornitela	Res_Park	20.55	20211012_F28-2	28-2
6979	10/12/2021	10/12/2021 14:49	72	15	0.7	NA	Ornitela	Res_Park	20.55	20211012_F28-2	28-2
6980	10/12/2021	10/12/2021 14:49	72	15	0.7	NA	Ornitela	Res_Park	20.55	20211012_F28-2	28-2
6981	10/12/2021	10/12/2021 14:49	71	15	0.7	NA	Ornitela	Res_Park	19.55	20211012_F28-2	28-2
6982	10/12/2021	10/12/2021 14:49	71	15	0.7	NA	Ornitela	Res_Park	19.55	20211012_F28-2	28-2
6983	10/12/2021	10/12/2021 14:49	72	15	0.7	NA	Ornitela	Res_Park	20.55	20211012_F28-2	28-2
6984	10/12/2021	10/12/2021 14:49	72	14	0.7	NA	Ornitela	Res_Park	20.55	20211012_F28-2	28-2
6985	10/12/2021	10/12/2021 14:49	72	14	0.7	NA	Ornitela	Res_Park	20.55	20211012_F28-2	28-2
6986	10/12/2021	10/12/2021 14:49	72	14	0.7	NA	Ornitela	Res_Park	20.55	20211012_F28-2	28-2
6987	10/12/2021	10/12/2021 14:49	71	15	0.7	NA	Ornitela	Res_Park	19.55	20211012_F28-2	28-2
6988	10/12/2021	10/12/2021 14:50	71	15	0.7	NA	Ornitela	Res_Park	19.55	20211012_F28-2	28-2
6989	10/12/2021	10/12/2021 14:50	71	15	0.7	NA	Ornitela	Res_Park	19.55	20211012_F28-2	28-2
6990	10/12/2021	10/12/2021 14:50	71	15	0.7	NA	Ornitela	Res_Park	19.55	20211012_F28-2	28-2
6991	10/12/2021	10/12/2021 14:50	72	15	0.7	NA	Ornitela	Res_Park	20.55	20211012_F28-2	28-2
6992	10/12/2021	10/12/2021 14:50	71	15	0.7	NA	Ornitela	Res_Park	19.55	20211012_F28-2	28-2
6993	10/12/2021	10/12/2021 14:50	71	15	0.7	NA	Ornitela	Res_Park	19.55	20211012_F28-2	28-2
6994	10/12/2021	10/12/2021 14:50	71	14	0.7	NA	Ornitela	Res_Park	19.55	20211012_F28-2	28-2
6995	10/12/2021	10/12/2021 14:50	71	15	0.7	NA	Ornitela	Res_Park	19.55	20211012_F28-2	28-2
6996	10/12/2021	10/12/2021 14:50	70	15	0.7	NA	Ornitela	Res_Park	18.55	20211012_F28-2	28-2
6997	10/12/2021	10/12/2021 14:50	71	15	0.7	NA	Ornitela	Res_Park	19.55	20211012_F28-2	28-2
6998	10/12/2021	10/12/2021 14:50	71	15	0.7	NA	Ornitela	Res_Park	19.55	20211012_F28-2	28-2
6999	10/12/2021	10/12/2021 14:50	71	15	0.7	NA	Ornitela	Res_Park	19.55	20211012_F28-2	28-2
7000	10/12/2021	10/12/2021 14:51	71	15	0.7	NA	Ornitela	Res_Park	19.55	20211012_F28-2	28-2
7001	10/12/2021	10/12/2021 14:51	72	15	0.7	NA	Ornitela	Res_Park	20.55	20211012_F28-2	28-2
7002	10/12/2021	10/12/2021 14:51	72	15	0.7	NA	Ornitela	Res_Park	20.55	20211012_F28-2	28-2
7003	10/12/2021	10/12/2021 14:51	72	15	0.7	NA	Ornitela	Res_Park	20.55	20211012_F28-2	28-2
7004	10/12/2021	10/12/2021 14:51	72	15	0.7	NA	Ornitela	Res_Park	20.55	20211012_F28-2	28-2
7005	10/12/2021	10/12/2021 14:51	72	15	0.7	NA	Ornitela	Res_Park	20.55	20211012_F28-2	28-2
7006	10/12/2021	10/12/2021 14:51	72	15	0.7	NA	Ornitela	Res_Park	20.55	20211012_F28-2	28-2
7007	10/12/2021	10/12/2021 14:51	72	15	0.7	NA	Ornitela	Res_Park	20.55	20211012_F28-2	28-2
7008	10/12/2021	10/12/2021 14:51	71	15	0.7	NA	Ornitela	Res_Park	19.55	20211012_F28-2	28-2
7009	10/12/2021	10/12/2021 14:51	71	15	0.7	NA	Ornitela	Res_Park	19.55	20211012_F28-2	28-2
7010	10/12/2021	10/12/2021 14:51	71	15	0.7	NA	Ornitela	Res_Park	19.55	20211012_F28-2	28-2
7011	10/12/2021	10/12/2021 14:51	71	15	0.7	NA	Ornitela	Res_Park	19.55	20211012_F28-2	28-2
7012	10/12/2021	10/12/2021 14:52	71	15	0.7	NA	Ornitela	Res_Park	19.55	20211012_F28-2	28-2
7013	10/12/2021	10/12/2021 14:52	71	14	0.7	NA	Ornitela	Res_Park	19.55	20211012_F28-2	28-2
7014	10/12/2021	10/12/2021 14:52	71	15	0.7	NA	Ornitela	Res_Park	19.55	20211012_F28-2	28-2
7015	10/12/2021	10/12/2021 14:52	71	15	0.7	NA	Ornitela	Res_Park	19.55	20211012_F28-2	28-2
7016	10/12/2021	10/12/2021 14:52	71	15	0.7	NA	Ornitela	Res_Park	19.55	20211012_F28-2	28-2
7017	10/12/2021	10/12/2021 14:52	71	15	0.7	NA	Ornitela	Res_Park	19.55	20211012_F28-2	28-2
7018	10/12/2021	10/12/2021 14:52	71	15	0.7	NA	Ornitela	Res_Park	19.55	20211012_F28-2	28-2
7019	10/12/2021	10/12/2021 14:52	72	15	0.7	NA	Ornitela	Res_Park	20.55	20211012_F28-2	28-2
16628	10/12/2021	10/12/2021 14:42	5.841159548	NA	NA	NA	AxyAir	Res_Park	5.841159548	20211012_F28-2	28-2
16629	10/12/2021	10/12/2021 14:42	6.347145652	NA	NA	NA	AxyAir	Res_Park	6.347145652	20211012_F28-2	28-2
16630	10/12/2021	10/12/2021 14:42	11.50183495	NA	NA	NA	AxyAir	Res_Park	11.50183495	20211012_F28-2	28-2
16631	10/12/2021	10/12/2021 14:42	3.465531733	NA	NA	NA	AxyAir	Res_Park	3.465531733	20211012_F28-2	28-2
16632	10/12/2021	10/12/2021 14:42	4.647678935	NA	NA	NA	AxyAir	Res_Park	4.647678935	20211012_F28-2	28-2
16633	10/12/2021	10/12/2021 14:43	7.184041414	NA	NA	NA	AxyAir	Res_Park	7.184041414	20211012_F28-2	28-2
16634	10/12/2021	10/12/2021 14:43	9.044608461	NA	NA	NA	AxyAir	Res_Park	9.044608461	20211012_F28-2	28-2
16635	10/12/2021	10/12/2021 14:43	12.76718514	NA	NA	NA	AxyAir	Res_Park	12.76718514	20211012_F28-2	28-2
16636	10/12/2021	10/12/2021 14:43	9.298359395	NA	NA	NA	AxyAir	Res_Park	9.298359395	20211012_F28-2	28-2
16637	10/12/2021	10/12/2021 14:43	11.49398253	NA	NA	NA	AxyAir	Res_Park	11.49398253	20211012_F28-2	28-2
16638	10/12/2021	10/12/2021 14:43	9.802539653	NA	NA	NA	AxyAir	Res_Park	9.802539653	20211012_F28-2	28-2
16639	10/12/2021	10/12/2021 14:43	9.210628514	NA	NA	NA	AxyAir	Res_Park	9.210628514	20211012_F28-2	28-2
16640	10/12/2021	10/12/2021 14:43	27.09242394	NA	NA	NA	AxyAir	Res_Park	27.09242394	20211012_F28-2	28-2
16641	10/12/2021	10/12/2021 14:43	20.22501913	NA	NA	NA	AxyAir	Res_Park	20.22501913	20211012_F28-2	28-2
16642	10/12/2021	10/12/2021 14:43	17.85262272	NA	NA	NA	AxyAir	Res_Park	17.85262272	20211012_F28-2	28-2
16643	10/12/2021	10/12/2021 14:43	16.7514184	NA	NA	NA	AxyAir	Res_Park	16.7514184	20211012_F28-2	28-2
[truncated: 5,243 more rows]
