# Supplementary material for: Assessing the accuracy of altitude estimates in avian biologging devices
Source: PLoS One. 2022 Oct 26;17(10):e0276098. doi: 10.1371/journal.pone.0276098 (PMC9605028; doi:10.1371/journal.pone.0276098)
Supplement: S3 Dataset — (CSV) [file pone.0276098.s016.csv]

	X	Altitude_m	Date	Second	Device	max_wave_diff	Flight_num	class	amplitude_m	amp_diff	wave_period	wave_num	wave_per_diff
F26.145	25	38.55	2021-09-24	1632506414	Ornitela	-3.98768267284385	F26	max	14	-16.934620868504	55	1	0
F26.146	26	42.55	2021-09-24	1632506469	Ornitela	1.53507456910852	F26	max	16	-13.6320767926605	50	2	2
F26.147	27	45.55	2021-09-24	1632506519	Ornitela	3.62877679130257	F26	max	14	-16.323309730154	55	3	-3
F26.148	28	49.55	2021-09-24	1632506574	Ornitela	6.6819044865943	F26	max	17	-14.297827054875	40	4	0
F26.149	29	44.55	2021-09-24	1632506614	Ornitela	2.63175855412456	F26	max	14	-16.5972885596092	40	5	6
F26.150	30	46.55	2021-09-24	1632506654	Ornitela	3.51959735593796	F26	max	19	-12.715622232795	NA	6	NA
F27.151	53	54.55	2021-10-08	1633710787	Ornitela	4.45611714189339	F27	max	33	-6.5653343014507	70	1	2
F27.152	54	48.55	2021-10-08	1633710857	Ornitela	7.7932961559021	F27	max	22	-8.1552002864774	50	2	-1
F27.153	55	43.55	2021-10-08	1633710907	Ornitela	3.06642700572775	F27	max	13	-16.5976865678665	70	3	-3
F27.154	56	41.55	2021-10-08	1633710977	Ornitela	1.26051338345609	F27	max	10	-19.8979045179986	NA	4	NA
F28.155	85	33.55	2021-10-12	1634049265	Ornitela	-7.96143306948304	F28	max	23	-9.26108377342174	50	1	0
F28.156	86	38.55	2021-10-12	1634049315	Ornitela	-1.97441998925975	F28	max	24	-6.63219882093007	50	2	-3
F28.157	87	35.55	2021-10-12	1634049365	Ornitela	-5.42571751106968	F28	max	12	-20.5351244105572	50	3	-1
F28.158	88	38.55	2021-10-12	1634049415	Ornitela	-3.41585636850596	F28	max	14	-18.3663375478762	40	4	5
F28.159	89	40.55	2021-10-12	1634049455	Ornitela	-0.0752779395279646	F28	max	19	-12.5135168650852	50	5	-3
F28.160	90	38.55	2021-10-12	1634049505	Ornitela	-1.72391006429068	F28	max	16	-15.2115680182456	NA	6	NA
F29.161	133	53.55	2021-10-21	1634844040	Ornitela	-5.93533443120106	F29	max	41	-6.4812567995959	40	1	7
F29.162	134	58.55	2021-10-21	1634844080	Ornitela	0.166531047252853	F29	max	47	-0.185691640677405	45	2	-7
F29.163	135	58.55	2021-10-21	1634844125	Ornitela	0.270451107584691	F29	max	45	-1.6531802958925	40	3	4
F29.164	136	56.55	2021-10-21	1634844165	Ornitela	-4.29229037918785	F29	max	43	-7.024616724531	40	4	-1
F29.165	137	62.55	2021-10-21	1634844205	Ornitela	-0.48969743698359	F29	max	49	-2.6193051711328	40	5	4
F29.166	138	56.55	2021-10-21	1634844245	Ornitela	-4.85603193695448	F29	max	43	-7.4193144077896	45	6	-5
F29.167	139	61.55	2021-10-21	1634844290	Ornitela	3.90934465347662	F29	max	45	-1.4283379208821	45	7	3
F29.168	140	58.55	2021-10-21	1634844335	Ornitela	-2.76520734022491	F29	max	45	-6.36707535213199	50	8	-2
F29.169	141	59.55	2021-10-21	1634844385	Ornitela	-0.00130831564059264	F29	max	44	-3.81291650585369	NA	9	NA
F31.170	232	54.55	2021-11-09	1636472401	Ornitela	-5.98463790165267	F31	max	28	-22.611421200903	75	1	3
F31.171	233	54.55	2021-11-09	1636472476	Ornitela	-5.54785475747011	F31	max	38	-12.2922793177821	75	2	0
F31.172	234	49.55	2021-11-09	1636472551	Ornitela	-9.99255390308553	F31	max	33	-16.4688064097551	65	3	0
F31.173	235	49.55	2021-11-09	1636472616	Ornitela	-9.86292806752867	F31	max	30	-20.43764342395	75	4	0
F31.174	236	49.55	2021-11-09	1636472691	Ornitela	-9.78893364050816	F31	max	32	-17.6555369019769	70	5	3
F31.175	237	55.55	2021-11-09	1636472761	Ornitela	-5.45044458412983	F31	max	29	-22.0772278833801	NA	6	NA
F32.176	261	36.55	2021-11-10	1636558229	Ornitela	-20.748265938775	F32	max	12	-34.6129692334888	70	1	8
F32.177	262	47.55	2021-11-10	1636558299	Ornitela	-12.705672213275	F32	max	19	-30.9824629447589	80	2	4
F32.178	263	46.55	2021-11-10	1636558379	Ornitela	-12.8977762207488	F32	max	15	-33.7564042439958	75	3	2
F32.179	264	51.55	2021-11-10	1636558454	Ornitela	-7.22690898462889	F32	max	17	-31.1160951355874	90	4	-2
F32.180	265	86.55	2021-11-10	1636558544	Ornitela	10.3149133333329	F32	max	62	-3.5497899613809	NA	5	NA
F33	276	55.55	11/15/2021	1636990478	Ornitela	-2.827669569	F33	max	38	-15.324271592	NA	1	NA
F34.182	310	46.55	2021-11-16	1637076465	Ornitela	-11.7322257512376	F34	max	28	-19.286860033834	64	1	9
F34.183	311	51.55	2021-11-16	1637076529	Ornitela	-5.96751342978339	F34	max	35	-12.930878673772	75	2	-5
F34.184	312	55.55	2021-11-16	1637076604	Ornitela	-2.29444931880382	F34	max	35	-12.9721123794465	70	3	2
F34.185	313	57.55	2021-11-16	1637076674	Ornitela	0.262791467371386	F34	max	37	-10.6174644938546	70	4	2
F34.186	314	59.55	2021-11-16	1637076744	Ornitela	1.07435460597011	F34	max	39	-9.446367654852	80	5	-4
F34.187	315	43.55	2021-11-16	1637076824	Ornitela	-13.4665249870949	F34	max	25	-21.0211592696914	NA	6	NA
F35.188	348	59.55	2021-11-16	1637091245	Ornitela	-1.33577268194554	F35	max	44	-6.1999107207378	75	1	0
F35.189	349	60.55	2021-11-16	1637091320	Ornitela	1.12016126260929	F35	max	42	-7.78445829905832	75	2	1
F35.190	350	46.55	2021-11-16	1637091395	Ornitela	-13.0196463789762	F35	max	19	-30.7297478078338	70	3	0
F35.191	351	53.55	2021-11-16	1637091465	Ornitela	-4.01262372748415	F35	max	22	-24.7469408297664	65	4	3
F35.192	352	52.55	2021-11-16	1637091530	Ornitela	-5.92073713458366	F35	max	37	-10.784875173376	NA	5	NA
F36.193	379	56.55	11/18/2021	1637259786	Ornitela	-2.157517022	F36	max	41	-7.64462328	75	1	-4
F36.194	380	60.55	11/18/2021	1637259861	Ornitela	0.995445452	F36	max	45	-6.852149915	70	2	3
F36.195	381	60.55	11/18/2021	1637259931	Ornitela	3.970047445	F36	max	44	-2.53919802	75	3	3
F36.196	382	43.55	11/18/2021	1637260006	Ornitela	-15.24399506	F36	max	21	-27.4791499	60	4	-1
F36.197	383	49.55	11/18/2021	1637260066	Ornitela	-9.546378043	F36	max	20	-29.0779293	65	5	0
F36.198	384	54.55	11/18/2021	1637260131	Ornitela	-4.124527974	F36	max	39	-9.61163423	NA	6	NA
F30.63	167	93.202	2021-10-22	1634913098	CatLog	30.2108833081139	F30	max	48	-3.42754297394239	53	1	-1
F30.64	168	87.202	2021-10-22	1634913151	CatLog	25.8028127789588	F30	max	44	-6.6187183802287	41	2	9
F30.65	169	97.202	2021-10-22	1634913192	CatLog	37.9629862534247	F30	max	44	-3.865739743565	53	3	-2
F30.66	170	79.202	2021-10-22	1634913245	CatLog	20.1465582654299	F30	max	36	-12.1607970122932	51	4	1
F30.67	171	91.202	2021-10-22	1634913296	CatLog	29.9493147263717	F30	max	44	-6.3312623604669	42	5	5
F30.68	172	95.202	2021-10-22	1634913338	CatLog	35.1670630468468	F30	max	40	-10.259485423331	64	6	-10
F30.69	173	101.202	2021-10-22	1634913402	CatLog	39.9072863047694	F30	max	44	-6.1848370527203	42	7	1
F30.70	174	93.202	2021-10-22	1634913444	CatLog	36.3817112108229	F30	max	34	-12.3327627286563	NA	8	NA
F31.71	210	99.202	2021-11-09	1636472395	CatLog	38.6673620983473	F31	max	40	-10.611421200903	72	1	6
F31.72	211	79.202	2021-11-09	1636472467	CatLog	19.1041452425299	F31	max	30	-20.2922793177821	90	2	-15
F31.73	212	79.202	2021-11-09	1636472557	CatLog	19.6594460969145	F31	max	30	-19.4688064097551	54	3	11
F31.74	213	81.202	2021-11-09	1636472611	CatLog	21.7890719324713	F31	max	38	-12.43764342395	72	4	3
F31.75	214	81.202	2021-11-09	1636472683	CatLog	21.8630663594918	F31	max	34	-15.6555369019769	72	5	1
F31.76	215	79.202	2021-11-09	1636472755	CatLog	18.2015554158702	F31	max	20	-31.0772278833801	NA	6	NA
F32.77	243	153.202	2021-11-10	1636558217	CatLog	95.903734061225	F32	max	40	-6.6129692334888	76	1	2
F32.78	244	157.202	2021-11-10	1636558293	CatLog	96.946327786725	F32	max	42	-7.9824629447589	86	2	-2
F32.79	245	151.202	2021-11-10	1636558379	CatLog	91.7542237792512	F32	max	44	-4.7564042439958	76	3	1
F32.80	246	157.202	2021-11-10	1636558455	CatLog	98.4250910153711	F32	max	54	5.8839048644126	85	4	3
F32.81	247	179.202	2021-11-10	1636558540	CatLog	102.966913333333	F32	max	66	0.450210038619105	NA	5	NA
F331	272	77.202	11/15/2021	1636990471	CatLog	18.82433043	F33	max	50	-3.324271592	NA	1	NA
F35.83	330	85.202	2021-11-16	1637091249	CatLog	24.3162273180545	F35	max	24	-26.1999107207378	73	1	2
F35.84	331	85.202	2021-11-16	1637091322	CatLog	25.7721612626093	F35	max	30	-19.7844582990583	70	2	6
F35.85	332	93.202	2021-11-16	1637091392	CatLog	33.6323536210238	F35	max	40	-9.7297478078338	72	3	-2
F35.86	333	97.202	2021-11-16	1637091464	CatLog	39.6393762725159	F35	max	38	-8.7469408297664	68	4	0
F35.87	334	89.202	2021-11-16	1637091532	CatLog	30.7312628654163	F35	max	28	-19.784875173376	NA	5	NA
F26.88	1	31.4837368488483	2021-09-24	1632506413	AxyAir	-11.0539458239956	F26	max	32.1627184135546	1.22809754505055	55	1	0
F26.89	2	32.8483011329967	2021-09-24	1632506468	AxyAir	-8.16662429789477	F26	max	32.0838490217104	2.45177222904986	50	2	2
F26.90	3	33.0301533002212	2021-09-24	1632506518	AxyAir	-8.89106990847623	F26	max	32.350876031462	2.02756630130805	55	3	-3
F26.91	4	31.8139975522044	2021-09-24	1632506573	AxyAir	-11.0540979612013	F26	max	29.6076186550825	-1.69020839979254	40	4	0
F26.92	5	31.6326972973679	2021-09-24	1632506613	AxyAir	-10.2855441485075	F26	max	30.7841700070405	0.18688144743129	45	5	1
F26.93	6	33.0816005262471	2021-09-24	1632506658	AxyAir	-9.94880211781494	F26	max	35.2873037867279	3.57168155393291	NA	6	NA
F27.94	37	63.5163067532167	2021-10-08	1633710787	AxyAir	13.4224238951101	F27	max	37.2628109466566	-2.3025233547941	75	1	-3
F27.95	38	53.8879541077151	2021-10-08	1633710862	AxyAir	13.1312502636172	F27	max	26.6281607948603	-3.5270394916171	50	2	-1
F27.96	39	59.5072213121235	2021-10-08	1633710912	AxyAir	19.0236483178513	F27	max	26.5157288184528	-3.0819577494137	60	3	7
F27.97	40	63.4947867441524	2021-10-08	1633710972	AxyAir	23.2053001276085	F27	max	31.1429947456588	1.2450902276602	NA	4	NA
F28.98	61	45.3896786363795	2021-10-12	1634049254	AxyAir	3.87824556689646	F28	max	34.8621230307924	2.60103925737067	50	1	0
F28.99	62	37.0537990741739	2021-10-12	1634049304	AxyAir	-3.47062091508585	F28	max	32.1675869090961	1.53538808816603	45	2	2
F28.100	63	38.6883138324845	2021-10-12	1634049349	AxyAir	-2.28740367858518	F28	max	35.0648553963454	2.52973098578827	45	3	4
F28.101	64	35.6397556652	2021-10-12	1634049394	AxyAir	-6.32610070330595	F28	max	30.4146516180711	-1.95168592980507	45	4	0
F28.102	65	33.2695486076954	2021-10-12	1634049439	AxyAir	-7.35572933183256	F28	max	27.2856456332297	-4.22787123185548	50	5	-3
F28.103	66	37.5026097671529	2021-10-12	1634049489	AxyAir	-2.77130029713778	F28	max	40.5358356078114	9.32426758956579	NA	6	NA
F29.104	97	65.7832274876009	2021-10-21	1634844035	AxyAir	6.29789305639984	F29	max	53.2495758694722	5.76831906987629	45	1	2
F29.105	98	71.5183474176104	2021-10-21	1634844080	AxyAir	13.1348784648633	F29	max	52.1937604356152	5.0080687949378	40	2	-2
F29.106	99	67.2765733953271	2021-10-21	1634844120	AxyAir	8.9970245029118	F29	max	47.9519864133319	1.29880611743941	45	3	-1
F29.107	100	70.2195823208445	2021-10-21	1634844165	AxyAir	9.37729194165665	F29	max	52.7867797450806	2.76216302054959	40	4	-1
F29.108	101	67.3859310988388	2021-10-21	1634844205	AxyAir	4.34623366185521	F29	max	52.6129887097211	0.993683538588293	40	5	4
F29.109	102	72.9905616971916	2021-10-21	1634844245	AxyAir	11.5845297602371	F29	max	50.6553021050066	0.235987697216999	45	6	-5
F29.110	103	65.0268407145747	2021-10-21	1634844290	AxyAir	7.38618536805133	F29	max	53.0946114802784	6.6662735593963	45	7	3
F29.111	104	69.2907625668836	2021-10-21	1634844335	AxyAir	7.97555522665869	F29	max	58.3894272971422	7.02235194501021	50	8	-2
F29.112	105	67.9919597253468	2021-10-21	1634844385	AxyAir	8.44065140970621	F29	max	55.2821621502174	7.46924564436371	NA	9	NA
F30.113	151	44.7542045919369	2021-10-22	1634913095	AxyAir	-18.2369120999492	F30	max	52.6753584785625	1.24781550462011	50	1	2
F30.114	152	44.5538095636046	2021-10-22	1634913145	AxyAir	-16.8453776574366	F30	max	56.8123086381683	6.1935902579396	50	2	0
F30.115	153	44.2603866457272	2021-10-22	1634913195	AxyAir	-14.9786271008481	F30	max	55.3788129634396	7.5130732198746	55	3	-4
F30.116	154	40.6574742940729	2021-10-22	1634913250	AxyAir	-18.3979674404972	F30	max	53.7278481874275	5.5670511751343	50	4	2
F30.117	155	44.1398477203942	2021-10-22	1634913300	AxyAir	-17.1128375532341	F30	max	58.3100102371594	7.9787478766925	45	5	2
F30.118	156	43.7959702532764	2021-10-22	1634913345	AxyAir	-16.2389666998768	F30	max	59.5808518577899	9.32136643445889	55	6	-1
F30.119	157	47.8049074554081	2021-10-22	1634913400	AxyAir	-13.4898062398225	F30	max	57.5358992752933	7.351062222573	45	7	-2
F30.120	158	45.9141060959355	2021-10-22	1634913445	AxyAir	-10.9061826932416	F30	max	51.3787381842735	5.04597545561721	NA	8	NA
F31.121	199	50.4076300088807	2021-11-09	1636472394	AxyAir	-10.127007892772	F31	max	49.069034621893	-1.54238657901002	80	1	-2
F31.122	200	56.8210811152065	2021-11-09	1636472474	AxyAir	-3.2767736422636	F31	max	54.7315823632282	4.43930304544616	75	2	0
F31.123	201	55.6029886421046	2021-11-09	1636472549	AxyAir	-3.93956526098093	F31	max	55.6029886421046	6.1341822323495	65	3	0
F31.124	202	50.4689895856593	2021-11-09	1636472614	AxyAir	-8.94393848186937	F31	max	44.1986508736402	-6.2389925503098	75	4	0
F31.125	203	56.568286200347	2021-11-09	1636472689	AxyAir	-2.77064744016116	F31	max	54.6439761815473	4.98843927957046	75	5	-2
F31.126	204	57.7879882849398	2021-11-09	1636472764	AxyAir	-3.21245629919003	F31	max	56.4493928979521	5.37216501457198	NA	6	NA
F332	270	58.93314428	11/15/2021	1636990476	AxyAir	0.555474712	F33	max	54.258356179	0.934084587000001	NA	1	NA
F34.128	278	48.1909610755712	2021-11-16	1637076457	AxyAir	-10.0912646756663	F34	max	48.2726471183843	0.98578708455026	75	1	-2
F34.129	279	47.0276501058989	2021-11-16	1637076532	AxyAir	-10.4898633238845	F34	max	42.4824483656224	-5.44843030814955	70	2	0
F34.130	280	48.8669308421719	2021-11-16	1637076602	AxyAir	-8.97751847663192	F34	max	51.1311312667297	3.15901888728316	70	3	2
F34.131	281	46.0594723723177	2021-11-16	1637076672	AxyAir	-11.2277361603109	F34	max	41.2120410276313	-6.40542346622338	75	4	-3
F34.132	282	47.0667386392487	2021-11-16	1637076747	AxyAir	-11.4089067547812	F34	max	51.0201095091091	2.57374185425713	75	5	1
F34.133	283	47.8796643409474	2021-11-16	1637076822	AxyAir	-9.13686064614748	F34	max	47.9613503837605	1.94019111406906	NA	6	NA
F35.134	321	64.7344759344588	2021-11-16	1637091246	AxyAir	3.84870325251326	F35	max	57.0465855013116	6.84667478057377	70	1	5
F35.135	322	62.0885844211423	2021-11-16	1637091316	AxyAir	2.65874568375159	F35	max	47.6156181140082	-2.16884018505012	75	2	1
F35.136	323	61.7590471957651	2021-11-16	1637091391	AxyAir	2.18940081678887	F35	max	49.0092969134797	-0.720450894354101	70	3	0
F35.137	324	61.3860740907027	2021-11-16	1637091461	AxyAir	3.82345036321856	F35	max	49.2089292258481	2.46198839608169	70	4	-2
F35.138	325	63.2573001672371	2021-11-16	1637091531	AxyAir	4.78656303265344	F35	max	55.5694097340899	7.78453456071387	NA	5	NA
F36.139	357	62.35100635	11/18/2021	1637259799	AxyAir	3.643489329	F36	max	58.37334161	9.72871833	75	1	-4
F36.140	358	63.26784708	11/18/2021	1637259874	AxyAir	3.713292532	F36	max	57.681563799	5.829413884	70	2	3
F36.141	359	59.9625269	11/18/2021	1637259944	AxyAir	3.382574345	F36	max	57.846297086	11.307099066	55	3	23
F36.142	360	52.64950061	11/18/2021	1637259999	AxyAir	-6.144494454	F36	max	50.363162044	1.884012144	70	4	-11
F36.143	361	60.5157617	11/18/2021	1637260069	AxyAir	1.419383652	F36	max	58.482800388	9.40487108800001	45	5	20
F36.144	362	17.88673718	11/18/2021	1637260114	AxyAir	-40.78779079	F36	max	13.90907244	-34.70256179	NA	6	NA
F26.1	13	42.5376826728439	2021-09-24	1632506411	Laser	0	F26	max	30.934620868504	0	55	1	0
F26.2	14	41.0149254308915	2021-09-24	1632506466	Laser	0	F26	max	29.6320767926605	0	52	2	0
F26.3	15	41.9212232086974	2021-09-24	1632506518	Laser	0	F26	max	30.323309730154	0	52	3	0
F26.4	16	42.8680955134057	2021-09-24	1632506570	Laser	0	F26	max	31.297827054875	0	40	4	0
F26.5	17	41.9182414458754	2021-09-24	1632506610	Laser	0	F26	max	30.5972885596092	0	46	5	0
F26.6	18	43.030402644062	2021-09-24	1632506656	Laser	0	F26	max	31.715622232795	0	NA	6	0
F27.7	45	50.0938828581066	2021-10-08	1633710786	Laser	0	F27	max	39.5653343014507	0	72	1	0
F27.8	46	40.7567038440979	2021-10-08	1633710858	Laser	0	F27	max	30.1552002864774	0	49	2	0
F27.9	47	40.4835729942722	2021-10-08	1633710907	Laser	0	F27	max	29.5976865678665	0	67	3	0
F27.10	48	40.2894866165439	2021-10-08	1633710974	Laser	0	F27	max	29.8979045179986	0	NA	4	0
F28.11	73	41.511433069483	2021-10-12	1634049263	Laser	0	F28	max	32.2610837734217	0	50	1	0
F28.12	74	40.5244199892597	2021-10-12	1634049313	Laser	0	F28	max	30.6321988209301	0	47	2	0
F28.13	75	40.9757175110697	2021-10-12	1634049360	Laser	0	F28	max	32.5351244105572	0	49	3	0
F28.14	76	41.965856368506	2021-10-12	1634049409	Laser	0	F28	max	32.3663375478762	0	45	4	0
F28.15	77	40.625277939528	2021-10-12	1634049454	Laser	0	F28	max	31.5135168650851	0	47	5	0
F28.16	78	40.2739100642907	2021-10-12	1634049501	Laser	0	F28	max	31.2115680182456	0	NA	6	0
F29.17	115	59.4853344312011	2021-10-21	1634844035	Laser	0	F29	max	47.4812567995959	0	47	1	0
F29.18	116	58.3834689527471	2021-10-21	1634844082	Laser	0	F29	max	47.1856916406774	0	38	2	0
F29.19	117	58.2795488924153	2021-10-21	1634844120	Laser	0	F29	max	46.6531802958925	0	44	3	0
F29.20	118	60.8422903791878	2021-10-21	1634844164	Laser	0	F29	max	50.024616724531	0	39	4	0
F29.21	119	63.0396974369836	2021-10-21	1634844203	Laser	0	F29	max	51.6193051711328	0	44	5	0
F29.22	120	61.4060319369545	2021-10-21	1634844247	Laser	0	F29	max	50.4193144077896	0	40	6	0
F29.23	121	57.6406553465234	2021-10-21	1634844287	Laser	0	F29	max	46.4283379208821	0	48	7	0
F29.24	122	61.3152073402249	2021-10-21	1634844335	Laser	0	F29	max	51.367075352132	0	48	8	0
F29.25	123	59.5513083156406	2021-10-21	1634844383	Laser	0	F29	max	47.8129165058537	0	NA	9	0
F30.26	183	62.9911166918861	2021-10-22	1634913093	Laser	0	F30	max	51.4275429739424	0	52	1	0
F30.27	184	61.3991872210412	2021-10-22	1634913145	Laser	0	F30	max	50.6187183802287	0	50	2	0
F30.28	185	59.2390137465753	2021-10-22	1634913195	Laser	0	F30	max	47.865739743565	0	51	3	0
F30.29	186	59.0554417345701	2021-10-22	1634913246	Laser	0	F30	max	48.1607970122932	0	52	4	0
F30.30	187	61.2526852736283	2021-10-22	1634913298	Laser	0	F30	max	50.3312623604669	0	47	5	0
F30.31	188	60.0349369531532	2021-10-22	1634913345	Laser	0	F30	max	50.259485423331	0	54	6	0
F30.32	189	61.2947136952306	2021-10-22	1634913399	Laser	0	F30	max	50.1848370527203	0	43	7	0
F30.33	190	56.8202887891771	2021-10-22	1634913442	Laser	0	F30	max	46.3327627286563	0	NA	8	0
F31.34	221	60.5346379016527	2021-11-09	1636472396	Laser	0	F31	max	50.611421200903	0	78	1	0
F31.35	222	60.0978547574701	2021-11-09	1636472474	Laser	0	F31	max	50.2922793177821	0	75	2	0
F31.36	223	59.5425539030855	2021-11-09	1636472549	Laser	0	F31	max	49.4688064097551	0	65	3	0
F31.37	224	59.4129280675287	2021-11-09	1636472614	Laser	0	F31	max	50.43764342395	0	75	4	0
F31.38	225	59.3389336405082	2021-11-09	1636472689	Laser	0	F31	max	49.6555369019769	0	73	5	0
F31.39	226	61.0004445841298	2021-11-09	1636472762	Laser	0	F31	max	51.0772278833801	0	NA	6	0
F32.40	252	57.298265938775	2021-11-10	1636558218	Laser	0	F32	max	46.6129692334888	0	78	1	0
F32.41	253	60.255672213275	2021-11-10	1636558296	Laser	0	F32	max	49.9824629447589	0	84	2	0
F32.42	254	59.4477762207488	2021-11-10	1636558380	Laser	0	F32	max	48.7564042439958	0	77	3	0
F32.43	255	58.7769089846289	2021-11-10	1636558457	Laser	0	F32	max	48.1160951355874	0	88	4	0
F32.44	256	76.2350866666671	2021-11-10	1636558545	Laser	0	F32	max	65.5497899613809	0	NA	5	0
F333	274	58.37766957	11/15/2021	1636990474	Laser	0	F33	max	53.324271592	0	NA	1	0
F34.46	299	58.2822257512375	2021-11-16	1637076457	Laser	0	F34	max	47.286860033834	0	73	1	0
F34.47	300	57.5175134297834	2021-11-16	1637076530	Laser	0	F34	max	47.930878673772	0	70	2	0
F34.48	301	57.8444493188038	2021-11-16	1637076600	Laser	0	F34	max	47.9721123794465	0	72	3	0
F34.49	302	57.2872085326286	2021-11-16	1637076672	Laser	0	F34	max	47.6174644938546	0	72	4	0
F34.50	303	58.4756453940299	2021-11-16	1637076744	Laser	0	F34	max	48.446367654852	0	76	5	0
F34.51	304	57.0165249870949	2021-11-16	1637076820	Laser	0	F34	max	46.0211592696914	0	NA	6	0
F35.52	339	60.8857726819455	2021-11-16	1637091243	Laser	0	F35	max	50.1999107207378	0	75	1	0
F35.53	340	59.4298387373907	2021-11-16	1637091318	Laser	0	F35	max	49.7844582990583	0	76	2	0
F35.54	341	59.5696463789762	2021-11-16	1637091394	Laser	0	F35	max	49.7297478078338	0	70	3	0
F35.55	342	57.5626237274841	2021-11-16	1637091464	Laser	0	F35	max	46.7469408297664	0	68	4	0
F35.56	343	58.4707371345837	2021-11-16	1637091532	Laser	0	F35	max	47.784875173376	0	NA	5	0
F36.57	368	58.70751702	11/18/2021	1637259784	Laser	0	F36	max	48.64462328	0	71	1	0
F36.58	369	59.55455455	11/18/2021	1637259855	Laser	0	F36	max	51.852149915	0	73	2	0
F36.59	370	56.57995255	11/18/2021	1637259928	Laser	0	F36	max	46.53919802	0	78	3	0
F36.60	371	58.79399506	11/18/2021	1637260006	Laser	0	F36	max	48.4791499	0	59	4	0
F36.61	372	59.09637804	11/18/2021	1637260065	Laser	0	F36	max	49.0779293	0	65	5	0
F36.62	373	58.67452797	11/18/2021	1637260130	Laser	0	F36	max	48.61163423	0	NA	6	0
